# Supplementary material for: Whole-genome prediction of bacterial pathogenic capacity on novel bacteria using protein language models with PathogenFinder2
Source: Bioinformatics. 2026 May 28;42(5):btag129. doi: 10.1093/bioinformatics/btag129 (PMC13218381; doi:10.1093/bioinformatics/btag129)
Supplement: btag129_Supplementary_Data [file btag129_supplementary_data.zip]

Archive with 2 entries (2 files):
- SupplemenaryMaterial1-- Whole-genome prediction of bacterial pathogenic capacity on novel bacteria using protein language models, with PathogenFinder2 .pdf
- SupplementaryMaterial2--Whole genome prediction of novel bacterial pathogenicity using protein language models with PathogenFinder2.xlsx
