# Supplementary material for: Whole-genome prediction of bacterial pathogenic capacity on novel bacteria using protein language models with PathogenFinder2
Source: Bioinformatics. 2026 May 28;42(5):btag129. doi: 10.1093/bioinformatics/btag129 (PMC13218381; doi:10.1093/bioinformatics/btag129)
Supplement: btag129_Supplementary_Data [file btag129_supplementary_data.zip › SupplementaryMaterial2--Whole genome prediction of novel bacterial pathogenicity using protein language models with PathogenFinder2.xlsx]

## Sheet: Description
Description Of Supplementary Material2
In this file there are the results of aligning the proteins predicted with Prodigal from the different sets (Test-NovelSpecies and Test-2024Strains) on Uniref50 and Swiss-Prot.
Sheets description
Test-NovelSpecies_Pathogen-Capacity	Protein hits of the genomes predicted as with pathogenic capacity from the Test-NovelSpecies set. They are sorted by the accumulated attention values given by PathogenFinder2, as an indicator of what the neural network consider for making pathogenic capacity predictions
Test-NovelSpecies_NoPathogen-Capacity	Protein hits of the genomes predicted as without pathogenic capacity from the Test-NovelSpecies set. They are sorted by the accumulated attention values given by PathogenFinder2, as an indicator of what the neural network consider for making pathogenic capacity predictions
Test2024Strains_Pathogen-Capacity	Protein hits of the genomes predicted as with pathogenic capacity from the Test-2024Strains set. They are sorted by the accumulated attention values given by PathogenFinder2, as an indicator of what the neural network consider for making pathogenic capacity predictions
Test2024Strains_NoPathogen-Capacity	Protein hits of the genomes predicted as without pathogenic capacity from the Test-2024Strains set. They are sorted by the accumulated attention values given by PathogenFinder2, as an indicator of what the neural network consider for making pathogenic capacity predictions
	Columns description
	UniRefID	UniRef ID of the hits
	Species	Species of the set that contains the protein matching that UniRefID
	Name	Protein Name of the UnirefID
	Amount	Amount of times that UniRefID has been matched by a protein in the set
	Abs Sum Att	Sum of the attention values given to the protein matching that UniRefID
Sheets description
GSEA-Swiss-Prot_Predicted-PathogenicCapacity	GSEA results from the Test-NovelSpecies, Test-2024Strains and MAGs datasets, with positive NES and FDR < 0.01 on samples predicted with pathogenic capacity
GSEA-Swiss-Prot_Predicted-NoPathogenicCapacity	GSEA results from the Test-NovelSpecies, Test-2024Strains and MAGs datasets, with positive NES and FDR < 0.01 on samples predicted without pathogenic capacity
	Columns description
	Annotation	Method to group the protein matches
	Dataset	Dataset where the GSEA result is coming from
	Term	GO term or Protien Identifier
	medianNES	Median NES on that dataset
	leading_edge_union	ID+File of the leading edge genes
	leading_edge_names	Name of the leading edge genes
	Name Term	Common name of the Term

## Sheet: Test-NovelSpecies_Pathogen-Capa
UniRefID	Species	Name	Amount	Abs Sum Att
UniRef50_P15877	Escherichia coli//Escherichia coli KTE111, Escherichia coli//Escherichia coli KTE98, Shigella sp. PIB, Escherichia coli//Escherichia coli C639_08, Escherichia coli//Shigella flexneri, Escherichia coli//Escherichia coli//Escherichia coli UMEA 3656-1, Escherichia sp. KTE31, Escherichia coli//Escherichia coli O55:H7//Escherichia coli, Escherichia coli//Escherichia coli GSK2022, Escherichia coli//Shi…	Quinoprotein glucose dehydrogenase	3363	174498
UniRef50_P37342	Proteus sp.//Proteus sp. HMSC14B05, Escherichia coli//Escherichia coli//Escherichia coli UMEA 3656-1, Escherichia coli//Escherichia coli LAU-EC6, Escherichia coli//Escherichia coli UMEA 3052-1//Escherichia coli, nan, Escherichia coli//Shigella boydii//Shigella boydii, Escherichia coli C343_08//Escherichia coli, Providencia alcalifaciens//Proteus mirabilis WGLW6, Escherichia coli//Escherichia coli…	Uncharacterized protein YjjI	1839	164158
UniRef50_P28903	Escherichia coli//Escherichia coli//Escherichia coli UMEA 3656-1, Escherichia coli//Escherichia coli LAU-EC6, Escherichia coli//Escherichia coli UMEA 3052-1//Escherichia coli, nan, Escherichia coli//Shigella boydii//Shigella boydii, Escherichia coli C343_08//Escherichia coli, Escherichia coli//Escherichia coli UMEA 3240-1//Escherichia coli, Escherichia coli//Escherichia coli O85:H1//Escherichia c…	Anaerobic ribonucleoside-triphosphate reductase	1877	160021
UniRef50_A0A024L2P3	Escherichia coli//Escherichia coli KTE111, Escherichia coli//Escherichia coli KTE98, Escherichia sp. KTE31, Escherichia coli//Shigella sonnei, Escherichia coli//Escherichia coli UMEA 3489-1//Escherichia coli, Escherichia coli//Escherichia coli LAU-EC6, Escherichia coli//Escherichia coli UMEA 3052-1//Escherichia coli, nan, Escherichia coli OK1357//Escherichia coli, Enterobacter cloacae subsp. diss…	3'-5' exoribonuclease	1638	155089
UniRef50_A0A1X3JJ14	Escherichia coli//Escherichia coli KTE111, Escherichia coli//Shigella sonnei, Escherichia coli//Escherichia coli//Escherichia coli UMEA 3151-1, nan, Escherichia coli//Escherichia coli UMEA 3240-1//Escherichia coli, Escherichia coli KTE119//Escherichia coli, Escherichia coli//Shigella sonnei 1DT-1, Escherichia coli//Escherichia coli//Escherichia coli UMEA 3148-1, //Escherichia coli, Escherichia co…	Autotransporter domain-containing protein	1489	130540
UniRef50_UPI0021C56F87	Escherichia coli CHS 77//Escherichia coli, Escherichia coli//Escherichia coli O55:H7//Escherichia coli, Escherichia coli//Shigella sonnei, Escherichia coli//Escherichia coli 909945-2, Escherichia coli//Escherichia coli UMEA 3052-1//Escherichia coli, Escherichia coli O121//Escherichia coli//Escherichia coli, Escherichia coli C343_08//Escherichia coli, Escherichia coli C295_10//Escherichia coli, Es…	MipA/OmpV family protein	742	116184
UniRef50_F5NUQ7	Escherichia coli//Escherichia coli KTE98, Shigella sp. PIB, Escherichia coli//Shigella sonnei, nan, Escherichia coli O121//Escherichia coli//Escherichia coli, Escherichia coli//Escherichia coli KTE66, Escherichia coli UMEA 3200-1//Escherichia coli//Escherichia coli, Escherichia coli//Escherichia coli C87_11, Escherichia coli//Escherichia coli O26:H11, //Escherichia coli, Escherichia coli//Escheri…	Ankyrin repeat protein B domain protein	1360	92428.2
UniRef50_A0A8T5ZAV7	Escherichia coli//Escherichia coli KTE107, Escherichia coli//Shigella sonnei, Escherichia coli//Escherichia coli 909945-2, Escherichia coli//Escherichia coli//Escherichia coli UMEA 3151-1, Escherichia coli//Escherichia coli UMEA 3052-1//Escherichia coli, Escherichia coli KTE119//Escherichia coli, //Escherichia coli, Escherichia coli//Escherichia coli KTE154, Escherichia coli//Escherichia coli KTE…	WGR domain-containing protein (Fragment)	1004	91301
UniRef50_A0A376NWX6	Escherichia coli//Shigella dysenteriae//Shigella dysenteriae, Escherichia coli//Escherichia coli C639_08, Escherichia coli//Shigella flexneri, Escherichia coli//Escherichia coli O55:H7//Escherichia coli, Escherichia coli//Escherichia coli//Escherichia coli HVH 26 (4-5703913), Escherichia coli//Escherichia coli GSK2022, Escherichia coli//Shigella sonnei, Escherichia coli//Escherichia coli UMEA 348…	Lipase	1235	84730.4
UniRef50_A0A377E4I2	Escherichia coli//Escherichia coli UCI 58, Escherichia coli KTE103//Escherichia coli, Escherichia coli, Escherichia coli C732_98//Escherichia coli, Escherichia coli//Escherichia coli KTE107, Escherichia coli//Escherichia coli O86//Escherichia coli, Escherichia coli//Shigella sonnei, Escherichia coli//Escherichia coli KTE64, Escherichia coli//Escherichia coli O26:H11, //Escherichia coli, Escherich…	Exonuclease VIII	739	79970.1
UniRef50_P75793	Escherichia coli//Escherichia coli KTE111, Escherichia coli//Escherichia coli KTE98, Shigella sp. PIB, Escherichia coli//Escherichia coli C639_08, Escherichia coli//Escherichia coli//Escherichia coli UMEA 3656-1, Escherichia coli//Escherichia coli O55:H7//Escherichia coli, Escherichia coli//Shigella sonnei, Escherichia coli//Escherichia coli UMEA 3489-1//Escherichia coli, Escherichia coli//Escher…	Probable dehydratase YbiW	1145	76256.9
UniRef50_A0A376W4B3	Escherichia coli//Escherichia coli C9_92, Escherichia coli KTE101//Escherichia coli, Escherichia coli, Escherichia coli//Escherichia coli O85:H1//Escherichia coli, Escherichia coli//Escherichia coli UMEA 3065-1//Escherichia coli, Escherichia coli//Escherichia coli UMEA 3718-1//Escherichia coli, Escherichia coli//Shigella sonnei 1DT-1, Escherichia coli//Escherichia coli O55:H7//Escherichia coli, E…	Exonuclease family protein	782	74632.3
UniRef50_A0A5N8HAP2	Escherichia coli OK1357//Escherichia coli, Escherichia coli C343_08//Escherichia coli, Escherichia coli KTE101//Escherichia coli, Escherichia coli//Escherichia coli KTE102, Escherichia coli, Escherichia coli//Escherichia coli C654_09, Escherichia coli//Escherichia coli UMEA 3240-1//Escherichia coli, Escherichia coli//Escherichia coli 541-1, Escherichia coli//Escherichia coli UMEA 3065-1//Escheric…	WGR domain-containing protein (Fragment)	851	73841.5
UniRef50_A0A377CE65	Escherichia coli//Escherichia coli KTE98, Escherichia coli CHS 77//Escherichia coli, Escherichia coli//Escherichia coli C639_08, Escherichia coli//Escherichia coli KTE107, Escherichia coli//Escherichia coli O55:H7//Escherichia coli, Escherichia coli//Shigella sonnei, Escherichia coli//Escherichia coli UMEA 3489-1//Escherichia coli, Escherichia coli//Escherichia coli LAU-EC6, Escherichia coli//Esc…	Flagellar hook-associated protein 2	1077	69909
UniRef50_P31554	Escherichia coli//Escherichia coli KTE111, Escherichia coli//Escherichia coli O55:H7//Escherichia coli, Escherichia coli//Shigella sonnei, Escherichia coli//Escherichia coli//Escherichia coli UMEA 3151-1, Escherichia coli//Escherichia coli 909945-2, nan, Escherichia coli//Shigella boydii//Shigella boydii, Escherichia coli OK1357//Escherichia coli, Escherichia coli C343_08//Escherichia coli, Esche…	LPS-assembly protein LptD	1424	68317.5
UniRef50_A0A370V8Z0	Escherichia coli//Escherichia coli KTE111, Escherichia coli//Escherichia coli KTE98, Escherichia coli CHS 77//Escherichia coli, Escherichia sp. KTE31, Escherichia coli//Shigella sonnei, Escherichia coli//Escherichia coli 909945-2, nan, Escherichia coli O121//Escherichia coli//Escherichia coli, Escherichia coli//Escherichia coli//Escherichia coli O25b:H4, Escherichia coli//Escherichia coli O85:H1/…	DUF4132 domain-containing protein	790	62699.7
UniRef50_A0A2X1MZ07	Escherichia coli CHS 77//Escherichia coli, Cronobacter//Cronobacter sakazakii NBRC 102416, Escherichia coli//Escherichia coli C639_08, Enterobacter sp. SECR19-1250, Escherichia sp. KTE31, Escherichia coli//Escherichia coli//Escherichia coli HVH 26 (4-5703913), Escherichia coli//Shigella sonnei, Enterobacter cloacae subsp. cloacae//Enterobacter cloacae//Enterobacter cloacae, Escherichia coli//Esch…	Alpha-amylase	1110	61464.8
UniRef50_A0A376J6R9	Escherichia coli//Escherichia coli KTE98, Pantoea conspicua, Shigella sp. PIB, Escherichia coli//Escherichia coli C639_08, Escherichia coli//Shigella flexneri, Escherichia coli//Escherichia coli O55:H7//Escherichia coli, Escherichia coli//Escherichia coli GSK2022, Escherichia coli//Shigella sonnei, Escherichia coli//Escherichia coli UMEA 3489-1//Escherichia coli, Escherichia coli//Escherichia col…	Flagellar hook-associated protein 3	1208	60673
UniRef50_UPI002021049C	Pantoea eucrina, Escherichia coli CHS 77//Escherichia coli, Pantoea conspicua, Shigella sp. PIB, Escherichia coli//Escherichia coli C639_08, Escherichia coli//Shigella flexneri, Escherichia sp. KTE31, Escherichia coli//Shigella sonnei, Escherichia coli//Escherichia coli LAU-EC6, Pantoea sp. S62, Escherichia coli//Escherichia coli UMEA 3052-1//Escherichia coli, nan, Escherichia coli//Escherichia c…	flagellin FliC	841	59861
UniRef50_K1JCP5	Aeromonas allosaccharophila, //Aeromonas caviae, Aeromonas dhakensis, Aeromonas hydrophila//Aeromonas dhakensis, //Aeromonas veronii, Aeromonas caviae, Aeromonas lacus, Aeromonas veronii, //Aeromonas hydrophila//Aeromonas dhakensis, Aeromonas hydrophila, //Aeromonas hydrophila	Glycosyl hydrolase family 13 catalytic domain-containing protein	396	59819.3
UniRef50_A0A377BUD8	Escherichia coli OK1357//Escherichia coli, Escherichia coli//Escherichia coli KTE196//Escherichia coli, Escherichia coli//Escherichia coli KTE185//Escherichia coli, Escherichia coli, Escherichia coli//Escherichia coli C654_09, Escherichia coli str. Deng//Escherichia coli, Escherichia coli//Escherichia coli 541-1, Escherichia coli//Escherichia coli UMEA 3065-1//Escherichia coli, //Escherichia coli…	Putative scaffolding protein	386	58411.7
UniRef50_A0KHM1	Aeromonas allosaccharophila, //Aeromonas caviae, Aeromonas dhakensis, Aeromonas hydrophila//Aeromonas dhakensis, //Aeromonas veronii, Aeromonas caviae, Aeromonas lacus, Aeromonas veronii, //Aeromonas hydrophila//Aeromonas dhakensis, Aeromonas hydrophila, //Aeromonas hydrophila	Anaerobic ribonucleoside-triphosphate reductase	133	55668.5
UniRef50_Q32J02	Escherichia coli CHS 77//Escherichia coli, Escherichia coli//Escherichia coli//Escherichia coli UMEA 3656-1, Escherichia coli//Escherichia coli GSK2022, Escherichia coli//Shigella sonnei, Escherichia coli//Escherichia coli LAU-EC6, Escherichia coli//Escherichia coli 909945-2, nan, Escherichia coli//Shigella boydii//Shigella boydii, Escherichia coli//Escherichia coli//Escherichia coli O25b:H4, Esc…	Autotransporter domain-containing protein	731	51750.4
UniRef50_A0A377D2Z8	Escherichia coli//Shigella dysenteriae//Shigella dysenteriae, Shigella sp. PIB, Escherichia coli//Shigella sonnei, Trabulsiella guamensis, Escherichia coli//Escherichia coli//Escherichia coli UMEA 3151-1, nan, Escherichia coli//Shigella boydii//Shigella boydii, Escherichia coli C343_08//Escherichia coli, Escherichia coli//Escherichia coli KTE196//Escherichia coli, Escherichia coli KTE101//Escheri…	Amine oxidase	720	51737
UniRef50_P77286	Escherichia coli CHS 77//Escherichia coli, Shigella sp. PIB, Escherichia coli//Escherichia coli KTE107, Escherichia coli//Shigella sonnei, Escherichia coli//Escherichia coli//Escherichia coli UMEA 3151-1, Escherichia coli//Escherichia coli 909945-2, Escherichia coli//Escherichia coli UMEA 3052-1//Escherichia coli, nan, Escherichia coli//Escherichia coli KTE66, Escherichia coli C343_08//Escherichi…	Uncharacterized protein YdeU	915	51512.5
UniRef50_P37650	Escherichia coli//Escherichia coli KTE111, Escherichia coli//Escherichia coli KTE98, Escherichia coli CHS 77//Escherichia coli, Escherichia coli//Escherichia coli C639_08, Escherichia sp. KTE31, Escherichia coli//Escherichia coli KTE107, Escherichia coli//Escherichia coli O55:H7//Escherichia coli, Escherichia coli//Shigella sonnei, Escherichia coli//Escherichia coli//Escherichia coli UMEA 3151-1,…	Cellulose synthase operon protein C	1329	50747.9
UniRef50_P24216	Shigella sp. PIB, Escherichia coli//Shigella flexneri, Escherichia coli//Shigella sonnei, nan, Escherichia coli//Shigella boydii//Shigella boydii, Escherichia coli//Escherichia coli UMEA 3718-1//Escherichia coli, Escherichia coli//Escherichia coli KTE146, Escherichia coli UMEA 3200-1//Escherichia coli//Escherichia coli, //Escherichia coli, Escherichia coli//Escherichia coli KTE78, Escherichia col…	Flagellar hook-associated protein 2	729	45435.3
UniRef50_P37681	Escherichia coli//Escherichia coli KTE111, Escherichia coli//Escherichia coli//Escherichia coli UMEA 3682-1, Escherichia coli, Escherichia coli KTE103//Escherichia coli, Escherichia coli//Escherichia coli UMEA 3240-1//Escherichia coli, Escherichia coli//Escherichia coli//Escherichia coli UMEA 3212-1, Escherichia coli KTE119//Escherichia coli, Escherichia coli C496_10//Escherichia coli, Escherichi…	Putative outer membrane protein YiaT	266	45373.8
UniRef50_A0A2X1K134	Escherichia coli CHS 77//Escherichia coli, Escherichia coli, Escherichia coli//Escherichia coli UMEA 3240-1//Escherichia coli, Escherichia coli KTE119//Escherichia coli, Escherichia fergusonii//Escherichia fergusonii//Escherichia coli, Escherichia coli//Escherichia coli//Escherichia coli UMEA 3148-1, //Escherichia coli, Escherichia coli//Shigella sonnei, Escherichia coli//Escherichia coli//Escher…	Adhesin	890	44366.4
UniRef50_UPI00111578E0	Shigella sp. PIB, Escherichia coli, Escherichia coli//Escherichia coli UMEA 3240-1//Escherichia coli, Escherichia coli//Escherichia coli O89m:H9, Escherichia coli C496_10//Escherichia coli, //Escherichia coli, Escherichia coli//Escherichia coli KTE154, Escherichia coli//Shigella sonnei, Escherichia coli//Escherichia coli NCCP15647//Escherichia coli	RHS element core protein	678	44359.9
UniRef50_A0A484X4U5	Escherichia coli//Escherichia coli C639_08, Escherichia coli//Escherichia coli//Escherichia coli UMEA 3656-1, Escherichia coli//Escherichia coli//Escherichia coli HVH 26 (4-5703913), Escherichia coli//Escherichia coli GSK2022, Escherichia coli//Escherichia coli UMEA 3489-1//Escherichia coli, Escherichia coli//Escherichia coli LAU-EC6, Escherichia coli//Escherichia coli//Escherichia coli KTE186, E…	Adhesin	694	41676
UniRef50_P15032	Escherichia coli//Escherichia coli KTE196//Escherichia coli, Escherichia coli, Escherichia coli//Escherichia coli UMEA 3718-1//Escherichia coli, Escherichia coli//Escherichia coli UMEA 3065-1//Escherichia coli, //Escherichia coli, Escherichia coli//Shigella sonnei, Escherichia coli//Shigella boydii, nan, Escherichia coli//Escherichia coli UMEA 3201-1//Escherichia coli	Exodeoxyribonuclease 8	375	39989
UniRef50_P46883	Escherichia coli//Escherichia coli KTE111, Escherichia coli//Shigella sonnei, Escherichia coli//Escherichia coli 909945-2, Escherichia coli O121//Escherichia coli//Escherichia coli, Escherichia coli OK1357//Escherichia coli, Escherichia coli//Escherichia coli UMEA 3240-1//Escherichia coli, Escherichia coli//Escherichia coli//Escherichia coli UMEA 3148-1, //Escherichia coli, Escherichia coli//Esch…	Primary amine oxidase	553	39735.4
UniRef50_B7UFD2	Escherichia coli//Escherichia coli C639_08, Escherichia coli//Escherichia coli//Escherichia coli UMEA 3656-1, Escherichia coli//Escherichia coli//Escherichia coli HVH 26 (4-5703913), Escherichia coli//Escherichia coli GSK2022, Escherichia coli//Escherichia coli UMEA 3489-1//Escherichia coli, Escherichia coli//Escherichia coli MS 16-3, Escherichia coli//Escherichia coli LAU-EC6, Escherichia coli//…	Predicted regulator	415	39699.6
UniRef50_A0A2H9U2A9	Aeromonas allosaccharophila, //Aeromonas veronii, Aeromonas hydrophila//Aeromonas dhakensis, Aeromonas lacus, Aeromonas veronii, Aeromonas hydrophila, //Aeromonas hydrophila	Uncharacterized protein (Fragment)	75	39153.3
UniRef50_A0A376L1J2	Escherichia coli//Shigella flexneri, Escherichia coli//Escherichia coli O55:H7//Escherichia coli, Escherichia coli//Shigella sonnei, Escherichia coli//Escherichia coli LAU-EC6, nan, Escherichia coli//Escherichia coli//Escherichia coli O25b:H4, Escherichia coli OK1357//Escherichia coli, Escherichia coli C343_08//Escherichia coli, //Escherichia coli, Escherichia coli//Escherichia coli C87_11, Shige…	Phosphoglycerol transferase I (Phosphatidylglycerol--membrane-oligosaccharide glycerophosphotransferase)	797	38860.8
UniRef50_A0A2H9GEC1	Escherichia coli//Escherichia coli//Escherichia coli UMEA 3682-1, Escherichia coli//Escherichia coli//Escherichia coli O157 str. NCCP15738, Escherichia coli KTE101//Escherichia coli, Escherichia coli, Escherichia coli//Escherichia coli O112ac:H19//Escherichia coli, Escherichia coli//Escherichia coli UMEA 3065-1//Escherichia coli, Escherichia coli//Escherichia coli KTE146, Escherichia coli//Escher…	Putative flagellin structural protein	573	38162.6
UniRef50_A0A376S820	Escherichia coli HVH 86 (4-7026218)//Escherichia coli//Escherichia coli, Escherichia coli str. Deng//Escherichia coli, Escherichia coli, Escherichia coli//Escherichia coli C639_08, Escherichia coli//Escherichia coli O55:H7//Escherichia coli, //Escherichia coli, Escherichia coli//Escherichia coli KTE48, Escherichia coli//Escherichia coli//Escherichia coli UMEA 3155-1, Escherichia coli//Shigella bo…	Exonuclease family protein	376	36630.5
UniRef50_P37630	Escherichia coli//Escherichia coli//Escherichia coli O157 str. NCCP15738, Escherichia coli str. Deng//Escherichia coli, Escherichia coli, Escherichia coli//Shigella dysenteriae SD1D, Escherichia coli//Escherichia coli 541-1, Escherichia coli C496_10//Escherichia coli, Escherichia coli C732_98//Escherichia coli, //Escherichia coli, Escherichia coli//Shigella sonnei, nan, Shigella flexneri//Escheri…	Inner membrane protein YhiM	811	35586.1
UniRef50_UPI001C4F5A5B	Escherichia coli//Escherichia coli GSK2022, Escherichia coli//Shigella sonnei, Escherichia coli//Escherichia coli LAU-EC6, nan, Escherichia coli//Escherichia coli//Escherichia coli O25b:H4, Escherichia coli OK1357//Escherichia coli, Escherichia coli O99:H6//Escherichia coli, Escherichia coli//Escherichia coli O85:H1//Escherichia coli, //Escherichia coli, Escherichia coli//Escherichia coli KTE48, …	formate C-acetyltransferase/glycerol dehydratase family glycyl radical enzyme	562	35425.4
UniRef50_P25718	Escherichia coli//Escherichia coli KTE111, Escherichia coli//Escherichia coli KTE107, Escherichia coli//Shigella sonnei, Escherichia coli//Escherichia coli//Escherichia coli UMEA 3151-1, nan, Escherichia coli//Shigella boydii//Shigella boydii, Escherichia coli//Escherichia coli UMEA 3240-1//Escherichia coli, Escherichia coli KTE119//Escherichia coli, Escherichia coli//Escherichia coli//Escherichi…	Periplasmic alpha-amylase	668	34722.5
UniRef50_A0A376KQL1	Escherichia coli str. Deng//Escherichia coli, Escherichia coli//Shigella dysenteriae SD1D, Escherichia coli, Escherichia coli//Escherichia coli UMEA 3065-1//Escherichia coli, //Escherichia coli, Escherichia coli//Escherichia coli NCCP15647//Escherichia coli, Escherichia coli//Shigella sonnei//Escherichia coli, Escherichia coli//Shigella boydii, Escherichia coli//Escherichia coli UMEA 3201-1//Esch…	Adhesin	730	34204.9
UniRef50_P37663	Escherichia coli//Escherichia coli KTE111, Escherichia coli//Escherichia coli KTE107, Escherichia coli//Shigella sonnei, Escherichia coli//Escherichia coli//Escherichia coli UMEA 3151-1, Escherichia coli O121//Escherichia coli//Escherichia coli, Escherichia coli KTE119//Escherichia coli, Escherichia coli//Shigella sonnei 1DT-1, Escherichia coli//Escherichia coli//Escherichia coli UMEA 3148-1, //E…	Uncharacterized protein YhjY	496	34150.9
UniRef50_A0A376VKD2	Escherichia coli//Shigella dysenteriae//Shigella dysenteriae, Escherichia coli//Escherichia coli KTE98, Enterobacter sp. SECR19-1250, Escherichia coli//Escherichia coli O55:H7//Escherichia coli, Escherichia coli//Shigella sonnei, Escherichia coli//Escherichia coli MS 16-3, Escherichia coli//Shigella boydii//Shigella boydii, Escherichia coli OK1357//Escherichia coli, Escherichia coli C295_10//Esch…	Major tail sheath protein FI	548	34146.2
UniRef50_P45508	Escherichia coli, Escherichia coli//Escherichia coli//Escherichia coli UMEA 3212-1, Escherichia coli//Escherichia coli O89m:H9, Escherichia coli C496_10//Escherichia coli, Escherichia coli//Escherichia coli HVH 121 (4-6877826)//Escherichia coli, Escherichia coli C732_98//Escherichia coli, Escherichia coli//Shigella sonnei 1DT-1, //Escherichia coli, Escherichia coli//Escherichia coli KTE154, Esche…	Probable autotransporter YfaL	692	34127
UniRef50_Q8XAS4	Escherichia coli//Escherichia coli KTE98, Shigella sp. PIB, Escherichia coli//Escherichia coli C639_08, Escherichia coli//Escherichia coli//Escherichia coli UMEA 3656-1, Escherichia coli//Escherichia coli O55:H7//Escherichia coli, Escherichia coli//Shigella sonnei, Escherichia coli//Escherichia coli LAU-EC6, nan, Escherichia coli O121//Escherichia coli//Escherichia coli, Escherichia coli//Escheri…	Deferrochelatase	759	33582.8
UniRef50_UPI0002C997FB	Escherichia coli//Shigella sonnei, nan, Escherichia coli C343_08//Escherichia coli, Escherichia coli KTE101//Escherichia coli, Escherichia coli KTE119//Escherichia coli, Escherichia coli//Escherichia coli UMEA 3718-1//Escherichia coli, Escherichia coli//Escherichia coli//Escherichia coli UMEA 3148-1, //Escherichia coli, Escherichia coli//Escherichia coli KTE154, Escherichia coli UMEA 3805-1//Esch…	type VI secretion system tip protein VgrG	504	33054.2
UniRef50_A0A1G4XFP2	Shigella sp. PIB, Escherichia coli//Escherichia coli KTE107, Escherichia coli//Shigella sonnei, Escherichia coli//Escherichia coli UMEA 3489-1//Escherichia coli, Pantoea sp. S62, Escherichia coli//Shigella boydii//Shigella boydii, Escherichia coli OK1357//Escherichia coli, Escherichia coli//Escherichia coli O85:H1//Escherichia coli, Escherichia coli KTE119//Escherichia coli, Escherichia coli//Esc…	Phage tail sheath protein	568	32691
UniRef50_P00946	Escherichia coli//Escherichia coli C639_08, Escherichia coli//Shigella flexneri, Enterobacter sp. SECR19-1250, Escherichia coli//Escherichia coli//Escherichia coli UMEA 3656-1, Escherichia coli//Escherichia coli O55:H7//Escherichia coli, Escherichia coli//Escherichia coli GSK2022, Escherichia coli//Shigella sonnei, Escherichia coli//Escherichia coli UMEA 3489-1//Escherichia coli, Enterobacter clo…	Mannose-6-phosphate isomerase	796	31952.9
UniRef50_A0A3P6LMY9	Escherichia coli//Escherichia coli KTE107, Escherichia coli//Shigella sonnei, Escherichia coli//Escherichia coli 909945-2, nan, Escherichia coli OK1357//Escherichia coli, Escherichia coli C343_08//Escherichia coli, Escherichia coli KTE101//Escherichia coli, Escherichia coli UMEA 3200-1//Escherichia coli//Escherichia coli, Escherichia coli//Escherichia coli C87_11, Escherichia coli//Escherichia co…	Receptor protein	445	31599.9
UniRef50_A0A2X1J9W7	Escherichia coli//Escherichia coli//Escherichia coli UMEA 3682-1, Escherichia coli//Escherichia coli KTE196//Escherichia coli, Escherichia coli//Shigella dysenteriae//Shigella dysenteriae, Escherichia coli//Escherichia coli UCI 58, Escherichia coli, Escherichia coli//Escherichia coli//Escherichia coli UMEA 3212-1, Escherichia coli C732_98//Escherichia coli, Shigella flexneri//Escherichia coli//Sh…	Putative inner membrane protein	324	31371
UniRef50_P16917	Escherichia coli//Escherichia coli KTE111, Escherichia coli//Shigella dysenteriae 1617, Escherichia coli KTE101//Escherichia coli, Escherichia coli, Escherichia coli KTE119//Escherichia coli, Escherichia coli//Escherichia coli O89m:H9, Escherichia sp. KTE31, Escherichia coli//Escherichia coli//Escherichia coli UMEA 3148-1, Escherichia coli//Escherichia coli KTE61, Escherichia coli//Escherichia co…	Protein RhsB	654	31198.4
UniRef50_A0A377DQ73	Escherichia coli, //Escherichia coli, Escherichia coli//Shigella sonnei, Escherichia coli//Shigella boydii, nan	WGR domain-containing protein	337	29847.5
UniRef50_A0A658Y519	Cronobacter//Cronobacter sakazakii NBRC 102416, Escherichia coli//Escherichia coli C639_08, Escherichia coli//Shigella flexneri, Enterobacter sp. SECR19-1250, Escherichia coli//Escherichia coli//Escherichia coli UMEA 3656-1, Escherichia coli//Escherichia coli GSK2022, Enterobacter cloacae subsp. cloacae//Enterobacter cloacae//Enterobacter cloacae, Escherichia coli//Shigella sonnei, Trabulsiella g…	Flagellar hook-associated protein 1	714	29601.3
UniRef50_Q32DV6	Escherichia coli//Escherichia coli KTE196//Escherichia coli, Escherichia coli//Escherichia coli O145:H28, Escherichia coli, Escherichia coli//Escherichia coli KTE146, Escherichia coli//Escherichia coli KTE115, Escherichia coli//Escherichia coli O55:H7//Escherichia coli, Escherichia coli UMEA 3200-1//Escherichia coli//Escherichia coli, Escherichia coli//Escherichia coli C87_11, Escherichia coli//S…	Adhesin	571	29024.5
UniRef50_A0AAN3NUG4	Escherichia coli//Escherichia coli//Escherichia coli O157 str. NCCP15738, Escherichia coli, Escherichia coli//Escherichia coli O112ac:H19//Escherichia coli, Escherichia coli KTE119//Escherichia coli, Escherichia coli C496_10//Escherichia coli, Shigella flexneri//Escherichia coli//Shigella flexneri, Escherichia coli//Escherichia coli O86//Escherichia coli, //Escherichia coli, Shigella flexneri//Es…	ShET2 enterotoxin N-terminal domain-containing protein	494	28722.9
UniRef50_A0A376PC22	Escherichia coli C343_08//Escherichia coli, Escherichia coli//Escherichia coli KTE196//Escherichia coli, Escherichia coli, Escherichia coli C496_10//Escherichia coli, Escherichia coli C732_98//Escherichia coli, Escherichia coli//Escherichia coli KTE61, //Escherichia coli, Escherichia coli//Escherichia coli HVH 170 (4-3026949)//Escherichia coli, Escherichia coli O121//Escherichia coli//Escherichia…	Putative exonuclease from phage origin	301	28321.1
UniRef50_P17994	Escherichia coli//Escherichia coli KTE111, Escherichia coli//Shigella sonnei, Escherichia coli//Escherichia coli 909945-2, Escherichia coli//Escherichia coli//Escherichia coli UMEA 3151-1, Escherichia coli//Escherichia coli UMEA 3052-1//Escherichia coli, nan, Escherichia coli//Escherichia coli UMEA 3240-1//Escherichia coli, Escherichia coli KTE119//Escherichia coli, //Escherichia coli, Escherichi…	Uncharacterized protein YfaA	508	28081.6
UniRef50_A0A074IYL4	Streptococcus salivarius, Streptococcus salivarius PS4, Streptococcus sp. 10.1, Streptococcus sp. 23.2, Streptococcus sp. 21.1, Streptococcus pneumoniae, Streptococcus sp. C150, Streptococcus salivarius M18, Streptococcus sp., Streptococcus sp. HMSC10E12//Streptococcus sp., Streptococcus sp. 22.1, Streptococcus sp. 2.1, Streptococcus sp. 449_SSPC, Streptococcus sp. FDAARGOS_192, Streptococcus sp.…	Peptidase	108	27924.6
UniRef50_A0A3A1Y1R6	Acinetobacter brisouii, Acinetobacter sp. TUM15071, Acinetobacter junii	Membrane-bound PQQ-dependent dehydrogenase, glucose/quinate/shikimate family (Fragment)	130	26771.8
UniRef50_W1DHM1	Cronobacter//Cronobacter sakazakii NBRC 102416, Enterobacter sp. SECR19-1250, Enterobacter cloacae subsp. cloacae//Enterobacter cloacae//Enterobacter cloacae, Enterobacter cloacae subsp. dissolvens//Enterobacter cloacae, //Enterobacter cloacae complex sp., Cronobacter//Cronobacter malonaticus//Cronobacter malonaticus, Cronobacter malonaticus, Cronobacter, Cronobacter sakazakii//Cronobacter sakaza…	Glucose dehydrogenase, PQQ-dependent	386	26564
UniRef50_P39401	Escherichia coli//Escherichia coli//Escherichia coli UMEA 3682-1, Escherichia coli//Escherichia coli C9_92, Escherichia coli//Shigella dysenteriae 1617, Shigella sp. PIB, Escherichia coli, Escherichia coli//Escherichia coli C639_08, Escherichia coli//Escherichia coli//Escherichia coli UMEA 3148-1, Shigella flexneri//Escherichia coli//Shigella flexneri, Escherichia coli//Escherichia coli O86//Esch…	Phosphoglycerol transferase I	538	26299.2
UniRef50_A0A8S0G0G0	Escherichia coli//Shigella dysenteriae//Shigella dysenteriae, Escherichia coli O99:H6//Escherichia coli, Escherichia coli KTE103//Escherichia coli, Escherichia coli, Shigella flexneri//Escherichia coli//Shigella flexneri, Escherichia coli//Escherichia coli//Escherichia coli HVH 26 (4-5703913), //Escherichia coli, Enterobacter cloacae, Escherichia coli//Escherichia coli//Escherichia coli UMEA 3151…	Autotransporter domain-containing protein	320	26222.9
UniRef50_A0A4T4CR35	Escherichia coli//Escherichia coli NCCP15647//Escherichia coli, Escherichia coli C343_08//Escherichia coli, Escherichia coli	Exonuclease	276	26214.3
UniRef50_P77199	Escherichia coli//Escherichia coli KTE111, Escherichia coli, Escherichia coli C496_10//Escherichia coli, Escherichia coli//Shigella sonnei 1DT-1, Escherichia coli//Escherichia coli KTE61, Escherichia coli//Shigella sonnei, //Escherichia coli, Shigella flexneri//Escherichia coli, Escherichia coli//Shigella boydii//Shigella boydii	Putative uncharacterized protein YaiT	369	25804
UniRef50_A0AAE9PRL0	Escherichia coli//Escherichia coli KTE111, Escherichia coli//Escherichia coli//Escherichia coli O157 str. NCCP15738, Escherichia coli//Escherichia coli//Escherichia coli UMEA 3682-1, Escherichia coli KTE103//Escherichia coli, Escherichia coli, Escherichia coli//Escherichia coli O112ac:H19//Escherichia coli, Escherichia coli//Escherichia coli KTE107, //Escherichia coli, Escherichia coli//Shigella …	Adhesin	516	25591.1
UniRef50_C3SDH0	Escherichia coli//Escherichia coli KTE196//Escherichia coli, Escherichia coli, Escherichia coli//Escherichia coli UMEA 3718-1//Escherichia coli, Escherichia coli//Escherichia coli HVH 121 (4-6877826)//Escherichia coli, Escherichia coli//Escherichia coli O55:H7//Escherichia coli, //Escherichia coli, Escherichia coli//Shigella sonnei, Escherichia coli//Escherichia coli KTE64, Escherichia coli//Esch…	ShET2 enterotoxin N-terminal domain-containing protein	365	25256.2
UniRef50_P16919	Escherichia coli//Escherichia coli KTE111, Shigella sp. PIB, Escherichia coli KTE103//Escherichia coli, Escherichia coli, Escherichia coli KTE119//Escherichia coli, Escherichia coli//Escherichia coli O89m:H9, Escherichia coli//Escherichia coli//Escherichia coli UMEA 3148-1, Escherichia coli//Escherichia coli O86//Escherichia coli, Escherichia coli//Escherichia coli KTE61, nan, Escherichia coli//S…	Protein RhsD	511	24494.4
UniRef50_Q32DE5	Escherichia coli C343_08//Escherichia coli, Escherichia coli//Shigella dysenteriae 1617, Escherichia coli KTE101//Escherichia coli, Escherichia coli, Escherichia coli//Escherichia coli UMEA 3065-1//Escherichia coli, Escherichia coli//Escherichia coli UMEA 3718-1//Escherichia coli, Shigella flexneri//Escherichia coli//Shigella flexneri, Escherichia coli//Escherichia coli O55:H7//Escherichia coli, …	FlxA-like family protein	372	24488.1
UniRef50_A0A3P5DT60	Escherichia coli C343_08//Escherichia coli, Escherichia coli//Escherichia coli//Escherichia coli UMEA 3682-1, Escherichia coli CHS 77//Escherichia coli, Escherichia coli KTE101//Escherichia coli, Escherichia coli, Escherichia coli//Escherichia coli UMEA 3065-1//Escherichia coli, //Escherichia coli, Escherichia coli//Shigella sonnei, Escherichia coli//Shigella dysenteriae SD1D, nan, Escherichia co…	Deubiquitinase SseL	347	24114.8
UniRef50_A0A376MRW7	Escherichia coli//Escherichia coli C639_08, Escherichia coli//Escherichia coli O55:H7//Escherichia coli, Escherichia coli//Shigella sonnei, Escherichia coli//Escherichia coli UMEA 3489-1//Escherichia coli, Escherichia coli//Escherichia coli MS 16-3, Escherichia coli//Escherichia coli//Escherichia coli KTE186, Escherichia coli//Shigella boydii//Shigella boydii, Escherichia coli C295_10//Escherichi…	Putative flagellin structural protein	376	24106.1
UniRef50_A0A377CXW3	Escherichia coli C343_08//Escherichia coli, Escherichia coli CHS 77//Escherichia coli, Escherichia coli//Escherichia coli KTE102, Escherichia coli, Escherichia coli//Shigella dysenteriae SD1D, Escherichia coli//Escherichia coli UMEA 3065-1//Escherichia coli, Escherichia coli O121//Escherichia coli//Escherichia coli, //Escherichia coli, Escherichia coli//Escherichia coli C87_11, Escherichia coli U…	Putative membrane protein YfaA	422	23338.9
UniRef50_UPI002FF0DFE0	Escherichia coli CHS 77//Escherichia coli, Escherichia coli, Escherichia coli//Escherichia coli UMEA 3065-1//Escherichia coli, //Escherichia coli, Escherichia coli//Escherichia coli KTE48, Escherichia coli//Escherichia coli KTE73, Escherichia coli UMEA 3805-1//Escherichia coli//Escherichia coli, Escherichia coli//Shigella sonnei, Escherichia coli//Escherichia coli NCCP15647//Escherichia coli, Esc…	carbohydrate porin	308	23181.1
UniRef50_UPI00223FC8E7	Aeromonas allosaccharophila, //Aeromonas caviae, Aeromonas dhakensis, Aeromonas hydrophila//Aeromonas dhakensis, //Aeromonas veronii, Aeromonas caviae, Aeromonas lacus, Aeromonas veronii, //Aeromonas hydrophila//Aeromonas dhakensis, Aeromonas hydrophila, //Aeromonas hydrophila	flagellin	241	22786.7
UniRef50_A0A2X1J1L9	Pantoea eucrina, Escherichia coli//Shigella sonnei, Escherichia coli//Escherichia coli//Escherichia coli UMEA 3151-1, nan, Escherichia coli//Shigella boydii//Shigella boydii, Escherichia fergusonii//Escherichia fergusonii//Escherichia coli, Escherichia coli//Shigella sonnei 1DT-1, //Escherichia coli, Shigella flexneri//Escherichia coli, Cronobacter condimenti, Escherichia coli//Escherichia coli O…	Deferrochelatase	492	22733.6
UniRef50_UPI00025CA3E5	Escherichia coli//Escherichia coli C654_09, Escherichia coli, Escherichia coli C732_98//Escherichia coli, Escherichia coli//Shigella sonnei 1DT-1, Escherichia coli//Escherichia coli C87_11, Escherichia coli//Shigella sonnei, Escherichia coli//Shigella dysenteriae SD1D, Escherichia coli//Escherichia coli C347_93, Escherichia coli//Shigella boydii, Escherichia coli//Shigella boydii//Shigella boydii…	RHS repeat-associated core domain-containing protein	287	22630.8
UniRef50_A0A090QPI9	Aeromonas allosaccharophila, //Aeromonas caviae, Aeromonas dhakensis, Aeromonas hydrophila//Aeromonas dhakensis, //Aeromonas veronii, Aeromonas caviae, Aeromonas lacus, Aeromonas veronii, //Aeromonas hydrophila//Aeromonas dhakensis, Aeromonas hydrophila, //Aeromonas hydrophila	YjjI family glycine radical enzyme	129	22547.6
UniRef50_S1PH84	Escherichia coli//Escherichia coli O55:H7//Escherichia coli, Escherichia coli//Shigella sonnei, Escherichia coli//Escherichia coli LAU-EC6, nan, Escherichia coli//Shigella boydii//Shigella boydii, Escherichia coli OK1357//Escherichia coli, Escherichia fergusonii//Escherichia fergusonii//Escherichia coli, //Escherichia coli, Escherichia coli//Escherichia coli O26:H11, Escherichia coli//Escherichia…	Phage outer membrane protein	375	22301.7
UniRef50_P45848	Escherichia coli//Escherichia coli KTE111, Escherichia coli, Escherichia coli//Escherichia coli O89m:H9, Escherichia coli C496_10//Escherichia coli, Escherichia coli//Escherichia coli//Escherichia coli UMEA 3148-1, Escherichia coli//Shigella sonnei 1DT-1, Escherichia coli//Escherichia coli O86//Escherichia coli, //Escherichia coli, Escherichia coli//Shigella sonnei, Shigella flexneri//Escherichia…	Uncharacterized protein YciQ	238	22196.8
UniRef50_UPI0013AF20F2	Escherichia coli//Escherichia coli KTE111, Escherichia coli//Escherichia coli//Escherichia coli UMEA 3682-1, Shigella sp. PIB, Escherichia coli, Escherichia coli KTE103//Escherichia coli, Escherichia coli//Escherichia coli//Escherichia coli UMEA 3212-1, Escherichia coli//Escherichia coli UMEA 3065-1//Escherichia coli, Escherichia coli//Escherichia coli HVH 121 (4-6877826)//Escherichia coli, Esche…	rhs element protein RhsB	437	22115.4
UniRef50_A0A3P5DS41	Escherichia coli//Escherichia coli O55:H7//Escherichia coli, Escherichia coli//Shigella sonnei, nan, Escherichia coli O99:H6//Escherichia coli, Escherichia coli//Escherichia coli UMEA 3240-1//Escherichia coli, Escherichia coli//Escherichia coli O85:H1//Escherichia coli, Escherichia coli KTE119//Escherichia coli, //Escherichia coli, Escherichia coli//Escherichia coli KTE154, Escherichia coli//Esch…	Phthiocerol/phenolphthiocerol synthesis polyketide synthase type I PpsE	372	22049.1
UniRef50_A0A2X3KGH4	Pantoea eucrina, Pantoea conspicua, Providencia alcalifaciens, Cronobacter//Cronobacter sakazakii NBRC 102416, Escherichia coli//Escherichia coli C639_08, Proteus sp.//Proteus sp. HMSC14B05, Proteus mirabilis//Proteus mirabilis//Providencia alcalifaciens, Providencia alcalifaciens DSM 30120//Providencia alcalifaciens, Pantoea sp. S62, Escherichia coli OK1357//Escherichia coli, Providencia alcalif…	Anaerobic ribonucleoside-triphosphate reductase	145	21898.2
UniRef50_A0A376UFA1	Escherichia coli//Escherichia coli KTE98, Escherichia coli KTE101//Escherichia coli, Escherichia coli//Escherichia coli O145:H28, Escherichia coli, Escherichia coli//Escherichia coli C654_09, Escherichia coli//Escherichia coli KTE115, Escherichia coli//Escherichia coli HVH 121 (4-6877826)//Escherichia coli, Escherichia coli O121//Escherichia coli//Escherichia coli, //Escherichia coli, Escherichia…	Putative protease	278	21706.9
UniRef50_A0A3N6V9B5	Aeromonas allosaccharophila, Aeromonas dhakensis, Aeromonas hydrophila//Aeromonas dhakensis, //Aeromonas veronii, Aeromonas caviae, Aeromonas lacus, Aeromonas veronii, //Aeromonas hydrophila//Aeromonas dhakensis, Aeromonas hydrophila, //Aeromonas hydrophila	Glycoside hydrolase	251	21472.4
UniRef50_A0A377CWC0	Shigella sp. PIB, Escherichia coli//Shigella flexneri, Escherichia coli//Shigella sonnei, nan, Escherichia coli O121//Escherichia coli//Escherichia coli, Escherichia fergusonii//Escherichia fergusonii//Escherichia coli, //Escherichia coli, Escherichia coli//Escherichia coli C87_11, Escherichia coli UMEA 3805-1//Escherichia coli//Escherichia coli, Shigella flexneri//Escherichia coli, Escherichia c…	Organic solvent tolerance protein	437	20886.7
UniRef50_A0A3S4IC06	Enterobacter sp. SECR19-1250, Enterobacter cloacae subsp. cloacae//Enterobacter cloacae//Enterobacter cloacae, Trabulsiella guamensis, Enterobacter cloacae complex sp. OE43NF, Enterobacter cloacae subsp. dissolvens//Enterobacter cloacae, //Enterobacter cloacae complex sp., Enterobacter cloacae, Leclercia adecarboxylata, Enterobacter mori, Enterobacter kobei//Enterobacter kobei//Enterobacter cloac…	Anaerobic ribonucleoside-triphosphate reductase	156	20841.8
UniRef50_A0A377M186	Enterobacter cloacae subsp. dissolvens//Enterobacter cloacae, //Enterobacter cloacae complex sp., Klebsiella sp. WCHKl090001;Klebsiella huaxiensis//Klebsiella huaxiensis, //Enterobacter cloacae, Enterobacter kobei, Enterobacter sp. SECR19-1250, Enterobacter mori, Enterobacter cloacae complex sp. OE43NF, Enterobacter quasimori, Enterobacter cloacae subsp. cloacae//Enterobacter cloacae//Enterobacte…	Quinate dehydrogenase	363	20840.3
UniRef50_A0A376Q7N2	Escherichia coli OK1357//Escherichia coli, Escherichia coli//Escherichia coli//Escherichia coli O157 str. NCCP15738, Escherichia coli CHS 77//Escherichia coli, Escherichia coli, Escherichia coli//Escherichia coli//Escherichia coli UMEA 3148-1, //Escherichia coli, Escherichia coli//Shigella sonnei, Escherichia coli//Shigella boydii, Escherichia coli//Escherichia coli UMEA 3052-1//Escherichia coli,…	Flagellar hook-associated protein 3	219	20753.9
UniRef50_A0A8T9CK35	Escherichia coli CHS 77//Escherichia coli, Escherichia coli//Shigella flexneri, Escherichia sp. KTE31, Escherichia coli//Shigella sonnei, nan, Escherichia coli C343_08//Escherichia coli, Escherichia coli KTE101//Escherichia coli, //Escherichia coli, Escherichia coli//Escherichia coli KTE48, Shigella flexneri//Escherichia coli, Escherichia coli//Escherichia coli C347_93, Escherichia coli//Shigella…	Fimbrial biogenesis outer membrane usher protein (Fragment)	444	20717.1
UniRef50_A0A376FG28	Enterobacter cloacae subsp. dissolvens//Enterobacter cloacae, //Enterobacter cloacae, Enterobacter kobei, Enterobacter sp. SECR19-1250, Enterobacter quasimori, Enterobacter cloacae subsp. cloacae//Enterobacter cloacae//Enterobacter cloacae, Enterobacter cloacae, Enterobacter cloacae complex sp. OE43NF, Enterobacter mori, Enterobacter cloacae subsp. cloacae//Enterobacter cloacae	Protein YhjY	284	20549.8
UniRef50_A0A377ATJ5	Escherichia coli CHS 77//Escherichia coli, Shigella sp. PIB, Escherichia coli//Shigella sonnei, Escherichia coli//Escherichia coli 909945-2, Escherichia coli//Escherichia coli//Escherichia coli UMEA 3151-1, Escherichia coli//Escherichia coli KTE66, Escherichia coli//Shigella boydii//Shigella boydii, Escherichia coli//Escherichia coli UMEA 3240-1//Escherichia coli, Escherichia fergusonii//Escheric…	Glucose-1-phosphatase	436	20493.3
UniRef50_A0A376KTK2	Escherichia coli KTE101//Escherichia coli, Escherichia coli//Escherichia coli O145:H28, Escherichia coli, Escherichia coli//Escherichia coli 541-1, Escherichia coli C496_10//Escherichia coli, //Escherichia coli, Escherichia coli UMEA 3805-1//Escherichia coli//Escherichia coli, Escherichia coli//Escherichia coli 907357, Escherichia coli//Escherichia coli NCCP15647//Escherichia coli, Escherichia co…	Adhesin	313	20347
UniRef50_A0A377CYG8	Shigella sp. PIB, Escherichia coli//Escherichia coli C639_08, Escherichia coli//Shigella flexneri, Escherichia coli//Escherichia coli KTE107, Escherichia coli//Escherichia coli O55:H7//Escherichia coli, Escherichia coli//Escherichia coli UMEA 3489-1//Escherichia coli, Escherichia coli//Escherichia coli LAU-EC6, Escherichia coli//Shigella boydii//Shigella boydii, Escherichia coli//Escherichia coli…	Putative membrane protein YfaA	375	20299.8
UniRef50_A0A377EPS3	Escherichia coli OK1357//Escherichia coli, Escherichia coli//Escherichia coli//Escherichia coli O157 str. NCCP15738, Escherichia coli//Escherichia coli KTE196//Escherichia coli, Escherichia coli//Escherichia coli O145:H28, Escherichia coli, Escherichia coli//Escherichia coli C654_09, Escherichia coli//Escherichia coli HVH 121 (4-6877826)//Escherichia coli, Escherichia coli//Escherichia coli O86//…	Lipoprotein/autotransporter domain-containing protein	375	20118.1
UniRef50_A0A376KRZ5	Escherichia coli OK1357//Escherichia coli, Escherichia coli, //Escherichia coli, Escherichia coli//Escherichia coli KTE48, Escherichia coli//Shigella boydii, Escherichia coli//Shigella sonnei//Escherichia coli, Escherichia coli//Shigella boydii//Shigella boydii	Adhesin	281	19957.1
UniRef50_UPI000AECBA48	Escherichia coli CHS 77//Escherichia coli, Escherichia coli//Escherichia coli KTE107, Escherichia coli//Shigella sonnei, Escherichia coli//Escherichia coli UMEA 3052-1//Escherichia coli, nan, Escherichia coli OK1357//Escherichia coli, Escherichia coli C343_08//Escherichia coli, Escherichia coli KTE101//Escherichia coli, //Escherichia coli, Escherichia coli//Escherichia coli KTE48, Escherichia col…	fimbria/pilus outer membrane usher protein	502	19890.1
UniRef50_P42272	Proteus mirabilis ATCC 29906//Providencia alcalifaciens, Providencia alcalifaciens//Proteus mirabilis WGLW6, Providencia alcalifaciens, Providencia alcalifaciens//Providencia stuartii//Providencia stuartii, Proteus mirabilis, Proteus sp.//Proteus sp. HMSC14B05, Providencia alcalifaciens//Proteus mirabilis PR03//Proteus mirabilis, Providencia alcalifaciens//Providencia stuartii MRSN 2154, Proteus …	Flagellin 1	211	19424.8
UniRef50_A0A655BN26	Cronobacter//Cronobacter sakazakii NBRC 102416, Enterobacter sp. SECR19-1250, Enterobacter cloacae subsp. cloacae//Enterobacter cloacae//Enterobacter cloacae, Aeromonas veronii, Trabulsiella guamensis, Enterobacter cloacae complex sp. OE43NF, Enterobacter cloacae subsp. dissolvens//Enterobacter cloacae, //Enterobacter cloacae complex sp., Cronobacter//Cronobacter malonaticus//Cronobacter malonati…	Formate acetyltransferase 3	196	19392.8
UniRef50_A0A3L0W265	//Aeromonas caviae, Aeromonas dhakensis, Aeromonas hydrophila//Aeromonas dhakensis, Aeromonas caviae, Aeromonas veronii, //Aeromonas hydrophila//Aeromonas dhakensis, Aeromonas hydrophila, //Aeromonas hydrophila	Cytochrome c domain-containing protein	57	19371.4
UniRef50_N8WK15	Acinetobacter brisouii, Acinetobacter junii	Transposase IS66 central domain-containing protein	146	18843.2
UniRef50_P29744	Escherichia coli//Escherichia coli C654_09, Escherichia coli, Escherichia coli//Escherichia coli O89m:H9, Escherichia coli C496_10//Escherichia coli, Escherichia sp. KTE31, //Escherichia coli, Escherichia coli//Shigella sonnei, Shigella flexneri//Escherichia coli, Escherichia coli//Shigella boydii, Escherichia coli//Shigella dysenteriae//Shigella dysenteriae, Escherichia coli//Shigella sonnei//Es…	Flagellar hook-associated protein 3	425	18733.3
UniRef50_Q56990	Proteus mirabilis ATCC 29906//Providencia alcalifaciens, Providencia alcalifaciens//Proteus mirabilis WGLW6, Providencia alcalifaciens, Proteus mirabilis, Proteus sp.//Proteus sp. HMSC14B05, Erwinia sp. S38, Providencia alcalifaciens//Proteus mirabilis PR03//Proteus mirabilis, Proteus mirabilis//Proteus mirabilis//Providencia alcalifaciens, Erwinia sp. S43, Proteus mirabilis//Providencia alcalifa…	Hemin transport protein HmuS	81	18652.5
UniRef50_A0A3S4NG01	Streptococcus salivarius, Streptococcus sp. 23.2, Streptococcus sp. 21.1, Streptococcus salivarius M18, Streptococcus sp., Streptococcus sp. HMSC10E12//Streptococcus sp., Streptococcus sp. 22.1, Streptococcus sp. 2.1, Streptococcus sp. 449_SSPC, Streptococcus sp. 10.1, Streptococcus sp. 15.1	Gram positive anchor domain protein	148	18651.7
UniRef50_P75825	Escherichia coli, Escherichia coli//Escherichia coli O112ac:H19//Escherichia coli, Escherichia coli//Escherichia coli 541-1, Escherichia coli//Escherichia coli O89m:H9, //Escherichia coli, Escherichia coli//Shigella sonnei, Escherichia coli//Shigella dysenteriae SD1D, Escherichia coli//Shigella boydii, Escherichia coli//Escherichia coli//Escherichia coli O25b:H4	Hydroxylamine reductase	449	18199.6
UniRef50_UPI000EBEE18F	Staphylococcus hominis, Staphylococcus sp., Staphylococcus haemolyticus, Staphylococcus aureus	GW dipeptide domain-containing protein	152	17983.5
UniRef50_A0A376DA64	Escherichia coli//Escherichia coli KTE196//Escherichia coli, Escherichia coli, Escherichia coli//Escherichia coli O112ac:H19//Escherichia coli, Escherichia coli//Escherichia coli O86//Escherichia coli, //Escherichia coli, Escherichia coli//Shigella sonnei, Escherichia coli//Escherichia coli HVH 147 (4-5893887)//Escherichia coli, Escherichia coli//Escherichia coli C353_09, nan, Escherichia coli//E…	Adhesin	249	17972.5
UniRef50_A0AAP7TKG3	Escherichia coli OK1357//Escherichia coli, Escherichia coli C343_08//Escherichia coli, Escherichia coli//Escherichia coli//Escherichia coli O157 str. NCCP15738, Escherichia coli, //Escherichia coli, Shigella flexneri//Escherichia coli, Escherichia coli//Shigella dysenteriae SD1D, nan	RHS repeat protein	312	17906.8
UniRef50_UPI001E5A3690	Enterobacter cloacae subsp. dissolvens//Enterobacter cloacae, Escherichia coli KTE101//Escherichia coli, Escherichia coli//Escherichia coli UCI 58, Escherichia coli, Escherichia coli//Escherichia coli O85:H1//Escherichia coli, Escherichia fergusonii, Escherichia coli C496_10//Escherichia coli, Shigella flexneri//Escherichia coli//Shigella flexneri, Escherichia coli//Escherichia coli O86//Escheric…	tail fiber assembly protein	328	17677.3
UniRef50_UPI0002CC2BE0	Escherichia coli OK1357//Escherichia coli, Escherichia coli CHS 77//Escherichia coli, Escherichia coli, Escherichia fergusonii//Escherichia fergusonii//Escherichia coli, Escherichia coli//Escherichia coli KTE115	3'-5' exonuclease	185	17513
UniRef50_P19926	Escherichia coli//Escherichia coli KTE78, Escherichia coli//Escherichia coli KTE111, Escherichia coli//Escherichia coli//Escherichia coli O157 str. NCCP15738, Escherichia coli, Escherichia coli//Escherichia coli O89m:H9, Escherichia coli C732_98//Escherichia coli, Escherichia coli HVH 6 (3-8296502)//Escherichia coli//Escherichia coli, Escherichia coli//Escherichia coli O55:H7//Escherichia coli, E…	Glucose-1-phosphatase	382	17507.6
UniRef50_A0A3R0MUV8	//Escherichia coli, Escherichia coli//Shigella boydii//Shigella boydii, Escherichia coli	Exonuclease (Fragment)	179	17298.1
UniRef50_W1XK35	Escherichia coli O99:H6//Escherichia coli, Escherichia coli HVH 86 (4-7026218)//Escherichia coli//Escherichia coli, Escherichia coli, Escherichia coli//Escherichia coli//Escherichia coli HVH 26 (4-5703913), Escherichia coli//Escherichia coli GSK2022, Escherichia coli//Shigella sonnei, Escherichia coli//Escherichia coli UMEA 3489-1//Escherichia coli, //Escherichia coli, Escherichia coli//Escherich…	Invasin (Fragment)	168	17233.7
UniRef50_UPI0032DAEA76	//Escherichia coli, Escherichia coli KTE75//Escherichia coli, Escherichia coli//Escherichia coli UMEA 3065-1//Escherichia coli, Escherichia coli	RHS repeat-associated core domain-containing protein	232	17176
UniRef50_A0A2X1PIB4	Escherichia coli//Shigella flexneri 2a, Escherichia coli//Escherichia coli KTE102, Escherichia coli KTE103//Escherichia coli, Escherichia coli, Escherichia coli//Escherichia coli//Escherichia coli UMEA 3212-1, Escherichia coli//Shigella flexneri, Shigella flexneri//Escherichia coli//Shigella flexneri, //Escherichia coli, Escherichia coli//Escherichia coli KTE73, Escherichia coli//Shigella sonnei,…	Alpha-amylase	326	16952
UniRef50_A0A484VTJ8	Pantoea conspicua, Cronobacter//Cronobacter sakazakii NBRC 102416, Enterobacter sp. SECR19-1250, Enterobacter cloacae subsp. cloacae//Enterobacter cloacae//Enterobacter cloacae, Trabulsiella guamensis, Enterobacter cloacae complex sp. OE43NF, Enterobacter cloacae subsp. dissolvens//Enterobacter cloacae, //Enterobacter cloacae complex sp., Cronobacter//Cronobacter malonaticus//Cronobacter malonati…	LPS-assembly protein lptD	317	16861.6
UniRef50_A0A7T8KVI5	Escherichia coli, Escherichia coli//Escherichia coli UMEA 3718-1//Escherichia coli, Escherichia coli C732_98//Escherichia coli, //Escherichia coli, Escherichia coli//Shigella sonnei, Escherichia coli//Shigella dysenteriae SD1D, Escherichia coli//Shigella boydii	Invasin	257	16843.7
UniRef50_UPI0007B3DD72	Enterobacter kobei//Enterobacter kobei//Enterobacter cloacae, Enterobacter cloacae subsp. dissolvens//Enterobacter cloacae, //Enterobacter cloacae complex sp., //Enterobacter cloacae, Enterobacter kobei, Leclercia adecarboxylata, Enterobacter sp. SECR19-1250, Enterobacter cloacae complex sp. OE43NF, Enterobacter quasimori, Enterobacter cloacae subsp. cloacae//Enterobacter cloacae//Enterobacter cl…	autotransporter outer membrane beta-barrel domain-containing protein	148	16817.1
UniRef50_A0A7M3S2X4	Escherichia coli//Escherichia coli O145:H28, Escherichia coli, Escherichia coli//Escherichia coli 541-1, Escherichia coli//Shigella flexneri, Escherichia sp. KTE31, Shigella flexneri//Escherichia coli//Shigella flexneri, //Escherichia coli, Escherichia coli//Shigella sonnei, Shigella flexneri//Escherichia coli, nan, Escherichia coli//Shigella flexneri 2a	Outer membrane autotransporter domain protein	214	16795.3
UniRef50_A0A2U2UNX2	//Escherichia coli, Shigella sp. PIB, Escherichia coli	Adhesin (Fragment)	250	16654.8
UniRef50_UPI001269B7C6	Bacteroides xylanisolvens CL03T12C04, Bacteroides sp. AM37-9, Bacteroides sp. MSK.20.12, Bacteroides sp. HF-5092, Bacteroides xylanisolvens, Bacteroides sp. 1001136B_160425_E2, Bacteroides sp., Bacteroides sp. AM16-13	DUF3352 domain-containing protein	44	16648.8
UniRef50_A0A4R3ZDQ6	Enterobacter cloacae subsp. dissolvens//Enterobacter cloacae, //Enterobacter cloacae, Enterobacter kobei, Enterobacter sp. SECR19-1250, Enterobacter quasimori, Enterobacter cloacae subsp. cloacae//Enterobacter cloacae//Enterobacter cloacae, Enterobacter cloacae, Enterobacter cloacae complex sp. OE43NF, Enterobacter mori, Enterobacter cloacae subsp. cloacae//Enterobacter cloacae	beta-N-acetylhexosaminidase	178	16613.4
UniRef50_A0A3E1ZXQ6	Enterobacter kobei//Enterobacter kobei//Enterobacter cloacae, Enterobacter cloacae subsp. dissolvens//Enterobacter cloacae, Enterobacter kobei//Enterobacter cloacae, //Enterobacter cloacae complex sp., //Enterobacter cloacae, Enterobacter kobei, Enterobacter sp. SECR19-1250, Enterobacter mori, Enterobacter cloacae complex sp. OE43NF, Enterobacter quasimori, Enterobacter cloacae subsp. cloacae//En…	Glucose-1-phosphatase	293	16610.1
UniRef50_UPI00222845C6	Escherichia coli//Escherichia coli C654_09, Escherichia coli, //Escherichia coli, Escherichia coli//Shigella sonnei, Escherichia coli//Escherichia coli 907357	RHS element core protein	232	16572
UniRef50_A0A0S2SNH9	//Aeromonas veronii, Aeromonas lacus, Aeromonas veronii	Peptidase M66	198	16524
UniRef50_A0A376LPM8	Escherichia coli, Escherichia coli//Escherichia coli KTE115, Escherichia sp. KTE31, //Escherichia coli, Escherichia coli//Shigella sonnei, Escherichia coli//Escherichia coli UMEA 3108-1//Escherichia coli, Escherichia coli//Escherichia coli NCCP15647//Escherichia coli	Exonuclease VIII	155	16330.9
UniRef50_K1J8L7	//Aeromonas caviae, Aeromonas dhakensis, Aeromonas hydrophila//Aeromonas dhakensis, Aeromonas caviae, Tolumonas auensis, //Aeromonas hydrophila//Aeromonas dhakensis, Aeromonas hydrophila, //Aeromonas hydrophila	Sugar ABC transporter substrate-binding protein	61	16199.7
UniRef50_A0A369FI34	Escherichia coli C343_08//Escherichia coli, Escherichia coli//Shigella dysenteriae//Shigella dysenteriae, Escherichia coli//Escherichia coli C9_92, Escherichia coli CHS 77//Escherichia coli, Escherichia coli, Escherichia coli//Escherichia coli//Escherichia coli UMEA 3212-1, Escherichia coli//Escherichia coli//Escherichia coli UMEA 3148-1, Escherichia coli//Escherichia coli C796_10, Escherichia co…	Ail/Lom-like protein	256	16185.5
UniRef50_B7LX20	Escherichia coli//Escherichia coli KTE111, Escherichia coli//Escherichia coli KTE98, Escherichia coli//Shigella sonnei, Escherichia coli//Escherichia coli LAU-EC6, Escherichia coli//Escherichia coli UMEA 3052-1//Escherichia coli, Escherichia coli//Escherichia coli//Escherichia coli O25b:H4, Escherichia coli O99:H6//Escherichia coli, Escherichia coli KTE101//Escherichia coli, Escherichia coli//Esc…	IS66-like element ISEc23 family transposase	416	16130.7
UniRef50_A0A376IVX4	Escherichia coli//Escherichia coli UMEA 3052-1//Escherichia coli, Escherichia coli C732_98//Escherichia coli, Escherichia coli	Autotransporter outer membrane beta-barrel domain-containing protein	191	16023.6
UniRef50_UPI00214B97A2	Aeromonas dhakensis, Aeromonas hydrophila//Aeromonas dhakensis, Aeromonas hydrophila	retention module-containing protein	83	15988.2
UniRef50_A0A377DX78	Escherichia coli//Escherichia coli//Escherichia coli HVH 24 (4-5985145), Escherichia coli, Escherichia fergusonii, Shigella flexneri//Escherichia coli//Shigella flexneri, //Escherichia coli, Escherichia coli//Shigella sonnei, Escherichia coli//Escherichia coli UMEA 3489-1//Escherichia coli, Escherichia coli//Shigella dysenteriae SD1D, Escherichia coli//Shigella dysenteriae//Shigella dysenteriae, …	Glucose dehydrogenase	300	15865.6
UniRef50_A0A376Y9D9	//Escherichia coli, Escherichia coli	Exonuclease RNase T and DNA polymerase III	156	15706.7
UniRef50_A0A4U9IE07	Enterobacter kobei//Enterobacter kobei//Enterobacter cloacae, Enterobacter kobei//Enterobacter cloacae, //Enterobacter cloacae complex sp., Enterobacter kobei, Enterobacter cloacae complex sp., Enterobacter sp. AM17-18, Leclercia adecarboxylata	FlxA protein	62	15699.2
UniRef50_A0AAW9X7U1	Escherichia coli C343_08//Escherichia coli, Escherichia coli//Escherichia coli//Escherichia coli O157 str. NCCP15738, Escherichia coli, Escherichia coli//Escherichia coli UMEA 3240-1//Escherichia coli, Escherichia sp. KTE31, Escherichia coli C732_98//Escherichia coli, //Escherichia coli, Escherichia coli UMEA 3805-1//Escherichia coli//Escherichia coli, Escherichia coli//Shigella boydii	Flagellar filament capping protein FliD (Fragment)	301	15646
UniRef50_A0AAP8AY92	Escherichia coli OK1357//Escherichia coli, Escherichia coli C343_08//Escherichia coli, Escherichia coli//Escherichia coli C654_09, Escherichia coli, //Escherichia coli, Escherichia coli//Escherichia coli C87_11, Escherichia coli//Escherichia coli O26:H11, Escherichia coli//Escherichia coli C347_93	Outer membrane autotransporter barrel domain-containing protein	203	15638.6
UniRef50_P76655	Escherichia coli//Escherichia coli KTE111, Escherichia coli//Escherichia coli//Escherichia coli O157 str. NCCP15738, Escherichia coli, Escherichia coli//Escherichia coli O89m:H9, Escherichia coli C496_10//Escherichia coli, Escherichia coli C732_98//Escherichia coli, Escherichia coli//Escherichia coli//Escherichia coli UMEA 3148-1, Escherichia coli//Escherichia coli KTE61, Escherichia coli//Escher…	Putative outer membrane usher protein YqiG	388	15430.5
UniRef50_A0A376M8V6	Escherichia coli, Escherichia coli//Escherichia coli C654_09, Escherichia coli//Escherichia coli//Escherichia coli HVH 70 (4-2963531), Escherichia coli//Shigella sonnei, Escherichia coli//Escherichia coli HVH 147 (4-5893887)//Escherichia coli, nan	Exonuclease from phage origin	166	15421.9
UniRef50_A0A0H2YXE6	Enterobacter kobei//Enterobacter kobei//Enterobacter cloacae, Enterobacter cloacae subsp. dissolvens//Enterobacter cloacae, Stenotrophomonas maltophilia, Escherichia coli KTE103//Escherichia coli, Escherichia coli, //Enterobacter cloacae, Escherichia coli//Escherichia coli C639_08, Enterobacter kobei, Enterobacter cloacae complex sp. OE43NF, Escherichia coli//Escherichia coli C796_10, //Escherich…	GpF1	217	15230.3
UniRef50_UPI002911E5A0	Streptococcus salivarius, Streptococcus sp. 23.2, Streptococcus sp. 21.1, Streptococcus pneumoniae, Streptococcus sp. C150, Streptococcus salivarius M18, Streptococcus sp., Streptococcus sp. HMSC10E12//Streptococcus sp., Streptococcus sp. 22.1, Streptococcus sp. 2.1, Streptococcus sp. 449_SSPC, Streptococcus sp. 10.1, Streptococcus sp. 15.1	glycoside hydrolase family 70 protein	276	15193.6
UniRef50_W1F5F1	Escherichia coli str. Deng//Escherichia coli, Escherichia coli, Escherichia coli//Escherichia coli O112ac:H19//Escherichia coli, Escherichia fergusonii, Escherichia fergusonii//Escherichia fergusonii//Escherichia coli, Escherichia coli//Escherichia coli KTE146, //Escherichia coli, Escherichia coli//Shigella sonnei, Escherichia coli//Escherichia coli KTE64, Escherichia coli//Escherichia coli//Esch…	Mobile element protein	332	15106.2
UniRef50_UPI002019546C	Escherichia coli C295_10//Escherichia coli, Escherichia coli HVH 86 (4-7026218)//Escherichia coli//Escherichia coli, Escherichia coli//Escherichia coli//Escherichia coli HVH 24 (4-5985145), Escherichia coli//Escherichia coli KTE185//Escherichia coli, Escherichia coli, Escherichia coli//Escherichia coli//Escherichia coli HVH 70 (4-2963531), Escherichia coli//Escherichia coli GSK2022, Escherichia c…	adhesion domain-containing protein	240	15077.1
UniRef50_UPI00291062F7	Streptococcus salivarius, Streptococcus salivarius PS4, Streptococcus sp. 10.1, Streptococcus sp. 23.2, Streptococcus sp. 21.1, Streptococcus pneumoniae, Streptococcus sp. C150, Streptococcus salivarius M18, Streptococcus sp., Streptococcus sp. HMSC10E12//Streptococcus sp., Streptococcus sp. 22.1, Streptococcus sp. 2.1, Streptococcus sp. 449_SSPC, Streptococcus sp. FDAARGOS_192, Streptococcus sp.…	pullulanase-associated domain-containing protein	120	15021.8
UniRef50_A0A8S0FRL9	Escherichia coli, Escherichia coli//Escherichia coli//Escherichia coli UMEA 3212-1, Escherichia coli//Escherichia coli//Escherichia coli UMEA 3148-1, Escherichia coli//Escherichia coli//Escherichia coli HVH 26 (4-5703913), Escherichia coli//Escherichia coli KTE154, Escherichia coli//Escherichia coli KTE73, Escherichia coli//Escherichia coli UMEA 3108-1//Escherichia coli, Escherichia coli//Escheri…	Flagellar hook-associated protein 2 C-terminal domain-containing protein	290	14982
UniRef50_UPI002119C236	Escherichia sp. KTE31, Escherichia coli//Shigella sonnei, Escherichia coli//Escherichia coli//Escherichia coli UMEA 3151-1, nan, Escherichia coli C343_08//Escherichia coli, Escherichia fergusonii//Escherichia fergusonii//Escherichia coli, Escherichia coli//Escherichia coli UMEA 3718-1//Escherichia coli, Escherichia coli//Escherichia coli//Escherichia coli UMEA 3148-1, //Escherichia coli, Escheric…	hypothetical protein	360	14869.9
UniRef50_A0A485JKC9	//Escherichia coli, Escherichia coli//Escherichia coli C639_08, Escherichia coli KTE101//Escherichia coli, Escherichia coli	Exonuclease from phage origin	154	14631.7
UniRef50_A0A377BNB7	//Escherichia coli, Escherichia coli	Adhesin	192	14576.2
UniRef50_A0A4U9HKU9	Cronobacter malonaticus LMG 23826//Cronobacter, Klebsiella sp. WCHKl090001;Klebsiella huaxiensis//Klebsiella huaxiensis, Cronobacter//Cronobacter sakazakii NBRC 102416, Cronobacter//Cronobacter malonaticus//Cronobacter malonaticus, Erwinia sp. S38, Leclercia adecarboxylata, Cronobacter sakazakii, Cronobacter//Cronobacter malonaticus, Cronobacter, Cronobacter sakazakii//Cronobacter sakazakii//Cron…	Uncharacterized protein	116	14568.6
UniRef50_A0A6L3Y0A4	Enterobacter kobei//Enterobacter kobei//Enterobacter cloacae, Enterobacter cloacae subsp. dissolvens//Enterobacter cloacae, Enterobacter kobei//Enterobacter cloacae, //Enterobacter cloacae complex sp., //Enterobacter cloacae, Enterobacter kobei, Enterobacter sp. SECR19-1250, Enterobacter cloacae complex sp. OE43NF, Enterobacter quasimori, Enterobacter cloacae subsp. cloacae//Enterobacter cloacae/…	Cellulose biosynthesis protein BcsC (Fragment)	315	14545.6
UniRef50_A0A376LDA4	Escherichia coli//Escherichia coli KTE98, Shigella sp. PIB, Escherichia coli//Escherichia coli//Escherichia coli UMEA 3656-1, Escherichia coli//Escherichia coli O55:H7//Escherichia coli, Escherichia coli//Escherichia coli GSK2022, Escherichia coli//Escherichia coli UMEA 3489-1//Escherichia coli, nan, Escherichia coli//Escherichia coli KTE66, Escherichia coli OK1357//Escherichia coli, Escherichia …	Alpha-amylase	269	14542.7
UniRef50_UPI000FA32F31	Aeromonas allosaccharophila, //Aeromonas caviae, Vibrio metoecus, Aeromonas dhakensis, Aeromonas hydrophila//Aeromonas dhakensis, //Aeromonas veronii, Aeromonas caviae, Aeromonas lacus, Aeromonas veronii, Vibrio cholerae, //Aeromonas hydrophila//Aeromonas dhakensis, Aeromonas hydrophila, //Aeromonas hydrophila	ABC transporter substrate-binding protein	89	14421.3
UniRef50_A0A376Y0J4	Escherichia coli//Escherichia coli KTE98, Escherichia coli//Escherichia coli KTE102, Escherichia coli//Escherichia coli UCI 58, Escherichia coli, Shigella sp. PIB, Escherichia coli//Escherichia coli KTE146, Escherichia sp. KTE31, //Escherichia coli, Escherichia coli//Escherichia coli KTE73, Escherichia coli//Shigella sonnei, Kosakonia quasisacchari, Escherichia coli//Escherichia coli 909945-2, na…	Lipase	212	14411.7
UniRef50_A0A2X1MXN7	Escherichia coli//Escherichia coli//Escherichia coli UMEA 3682-1, Escherichia coli//Escherichia coli//Escherichia coli O157 str. NCCP15738, Escherichia coli KTE101//Escherichia coli, Escherichia coli, Escherichia coli//Escherichia coli O112ac:H19//Escherichia coli, Escherichia coli C496_10//Escherichia coli, //Escherichia coli, Escherichia coli//Escherichia coli KTE48, Escherichia coli//Escherich…	N-terminal part of molybdate metabolism regulator MolR-like protein	336	14376.9
UniRef50_A0A3P5DS23	Escherichia coli, Escherichia coli//Escherichia coli//Escherichia coli HVH 70 (4-2963531), Escherichia coli//Escherichia coli UMEA 3718-1//Escherichia coli, Escherichia coli//Escherichia coli HVH 121 (4-6877826)//Escherichia coli, Escherichia coli//Escherichia coli O86//Escherichia coli, //Escherichia coli, Escherichia coli//Shigella sonnei, nan	Exodeoxyribonuclease 8	142	14338.3
UniRef50_A0A376LM30	Escherichia coli//Escherichia coli KTE98, Escherichia coli, Escherichia coli//Escherichia coli O85:H1//Escherichia coli, Escherichia coli//Escherichia coli KTE115, //Escherichia coli, Escherichia coli//Shigella sonnei	Putative molybdate metabolism protein	188	14305.1
UniRef50_A0A377E638	Escherichia coli C343_08//Escherichia coli, Escherichia coli//Escherichia coli KTE78, Escherichia coli//Escherichia coli C9_92, Escherichia coli//Shigella dysenteriae 1617, Shigella sp. PIB, Escherichia coli, Escherichia fergusonii, Escherichia coli//Shigella flexneri, Shigella flexneri//Escherichia coli//Shigella flexneri, //Escherichia coli, Escherichia coli//Escherichia coli GSK2022, Escherich…	Hydroxylamine reductase	360	14303.8
UniRef50_Q3Z5Z1	Escherichia coli//Escherichia coli KTE78, Shigella sp. PIB, Escherichia coli, Escherichia coli//Escherichia coli O55:H7//Escherichia coli, Escherichia coli UMEA 3200-1//Escherichia coli//Escherichia coli, Escherichia coli//Escherichia coli KTE73, Escherichia coli//Shigella sonnei, //Escherichia coli, Escherichia coli//Escherichia coli HVH 147 (4-5893887)//Escherichia coli, Escherichia coli//Esche…	PapC-like C-terminal domain-containing protein	390	14276.6
UniRef50_A0A0J2ETM6	Escherichia coli//Escherichia coli KTE102, Escherichia coli, Escherichia coli//Escherichia coli//Escherichia coli UMEA 3212-1, Escherichia coli//Escherichia coli//Escherichia coli O25b:H4, Escherichia coli KTE75//Escherichia coli	3'-5' exoribonuclease	138	14257.7
UniRef50_A0A377DVA6	Escherichia coli//Escherichia coli//Escherichia coli UMEA 3682-1, Escherichia coli//Escherichia coli KTE98, Escherichia coli, Escherichia coli//Escherichia coli O112ac:H19//Escherichia coli, //Escherichia coli, Escherichia coli//Shigella sonnei, Escherichia coli//Shigella dysenteriae SD1D, nan, Escherichia coli//Shigella boydii	Glucose-1-phosphatase	317	14226.2
UniRef50_P77196	Escherichia coli//Escherichia coli//Escherichia coli O157 str. NCCP15738, Escherichia coli//Shigella dysenteriae 1617, Escherichia coli//Escherichia coli KTE196//Escherichia coli, Escherichia coli, Escherichia coli KTE103//Escherichia coli, Escherichia coli//Escherichia coli//Escherichia coli UMEA 3212-1, Escherichia coli//Shigella flexneri, Escherichia coli//Escherichia coli O89m:H9, Escherichia…	Putative outer membrane usher protein YfcU	375	14163.1
UniRef50_UPI00056B38CE	Streptococcus salivarius, Streptococcus salivarius PS4, Streptococcus sp. 10.1, Streptococcus pneumoniae, Streptococcus salivarius M18, Streptococcus sp. HMSC10E12//Streptococcus sp., Streptococcus sp., Streptococcus sp. 449_SSPC, Streptococcus sp. FDAARGOS_192, Streptococcus sp. 15.1	glucosyl transferase	97	14117.3
UniRef50_UPI00298ED73B	Escherichia coli//Shigella dysenteriae SD1D, Escherichia coli, Escherichia coli//Escherichia coli O112ac:H19//Escherichia coli, Escherichia fergusonii, Escherichia fergusonii//Escherichia fergusonii//Escherichia coli, Escherichia coli//Escherichia coli//Escherichia coli UMEA 3148-1, Escherichia coli//Escherichia coli O86//Escherichia coli, //Escherichia coli, Escherichia coli//Shigella sonnei, Sh…	ISAs1 family transposase	316	14071.4
UniRef50_A0A7A6MYH8	Escherichia coli//Escherichia coli//Escherichia coli HVH 24 (4-5985145), Escherichia coli, Escherichia coli//Escherichia coli O112ac:H19//Escherichia coli, Escherichia coli//Escherichia coli O85:H1//Escherichia coli, Escherichia coli//Escherichia coli//Escherichia coli HVH 70 (4-2963531), Escherichia coli KTE119//Escherichia coli, Escherichia fergusonii//Escherichia fergusonii//Escherichia coli, …	Host specificity protein J (Fragment)	287	13950.6
UniRef50_A0A3S4IIY0	Enterobacter cloacae subsp. dissolvens//Enterobacter cloacae, //Enterobacter cloacae, Cronobacter//Cronobacter sakazakii NBRC 102416, Escherichia fergusonii, Escherichia fergusonii//Escherichia fergusonii//Escherichia coli, Enterobacter kobei, Cronobacter sakazakii, Cronobacter sakazakii//Cronobacter sakazakii//Cronobacter, Cronobacter sakazakii//Cronobacter, Enterobacter cloacae subsp. cloacae//…	Flagellar hook-associated protein FlgL	150	13857.5
UniRef50_A4SRK2	Aeromonas hydrophila, Aeromonas dhakensis, Aeromonas hydrophila//Aeromonas dhakensis, //Aeromonas hydrophila//Aeromonas dhakensis, //Aeromonas hydrophila	Outer membrane assembly lipoprotein YfiO	132	13840.2
UniRef50_A0A377E6E5	Escherichia coli, Aeromonas allosaccharophila, Escherichia fergusonii, Aeromonas dhakensis, Aeromonas hydrophila//Aeromonas dhakensis, Escherichia fergusonii//Escherichia fergusonii//Escherichia coli, //Aeromonas veronii, Escherichia coli//Shigella flexneri, //Escherichia coli, Aeromonas lacus, Aeromonas veronii, Tolumonas auensis, //Aeromonas hydrophila//Aeromonas dhakensis, Aeromonas hydrophila…	Putative formate acetyltransferase 3 (Pyruvate formate lyase 3)	128	13807.9
UniRef50_A0A9Q7K8Y3	Escherichia coli OK1357//Escherichia coli, Escherichia coli C343_08//Escherichia coli, Escherichia coli//Escherichia coli//Escherichia coli UMEA 3682-1, Escherichia coli, Escherichia coli//Escherichia coli HVH 121 (4-6877826)//Escherichia coli, Escherichia coli//Escherichia coli KTE107, Escherichia coli//Shigella sonnei, Escherichia coli//Escherichia coli KTE64, Escherichia coli//Escherichia coli…	Cell wall-associated polypeptide CWBP200	277	13805
UniRef50_UPI00227E2BBB	Achromobacter xylosoxidans, Achromobacter ruhlandii, Achromobacter insuavis, Achromobacter dolens	DUF2894 domain-containing protein	34	13781
UniRef50_A0A376VSN5	Escherichia coli, //Enterobacter cloacae, Escherichia coli//Escherichia coli 541-1, Enterobacter kobei, Enterobacter cloacae complex sp. OE43NF, Escherichia coli//Escherichia coli C796_10, Escherichia coli//Shigella sonnei, //Escherichia coli, Enterobacter cloacae subsp. cloacae//Enterobacter cloacae//Enterobacter cloacae, Enterobacter cloacae, Escherichia coli//Shigella boydii, Escherichia coli/…	Formate acetyltransferase 2	331	13679.3
UniRef50_A0A376DAI2	Escherichia coli//Escherichia coli//Escherichia coli UMEA 3682-1, Escherichia coli str. Deng//Escherichia coli, Escherichia coli KTE103//Escherichia coli, Escherichia coli, Escherichia coli//Escherichia coli O89m:H9, //Escherichia coli, Escherichia coli//Escherichia coli 909945-2, Escherichia coli//Escherichia coli//Escherichia coli KTE186, nan	Adhesin	195	13678.6
UniRef50_A0A1R0V024	Mycobacteroides chelonae, Mycobacteroides abscessus, Mycolicibacterium setense	Non-ribosomal peptide synthetase	102	13646.5
UniRef50_A0A811H3V5	Achromobacter xylosoxidans, Achromobacter ruhlandii, Achromobacter insuavis, Achromobacter dolens	Flagellin N-terminal domain-containing protein	71	13581.4
UniRef50_A0A484Y9R7	Escherichia coli//Escherichia coli C639_08, Escherichia coli//Escherichia coli//Escherichia coli UMEA 3656-1, Escherichia coli//Escherichia coli GSK2022, Escherichia coli//Escherichia coli UMEA 3489-1//Escherichia coli, Escherichia coli//Escherichia coli LAU-EC6, Escherichia coli//Escherichia coli MS 16-3, Escherichia coli//Escherichia coli//Escherichia coli O25b:H4, Escherichia coli O99:H6//Esch…	Inner membrane protein yhiM	211	13492.5
UniRef50_UPI0012F4F572	Achromobacter xylosoxidans, Achromobacter insuavis	DUF4880 domain-containing protein	47	13458.4
UniRef50_P46474	Escherichia coli O99:H6//Escherichia coli, Escherichia coli C295_10//Escherichia coli, Escherichia coli//Escherichia coli C9_92, Escherichia coli, Escherichia fergusonii, Escherichia coli//Escherichia coli O89m:H9, Escherichia coli C496_10//Escherichia coli, Escherichia coli//Escherichia coli O86//Escherichia coli, Escherichia coli//Escherichia coli C796_10, Escherichia coli//Shigella sonnei, //E…	Uncharacterized protein YhdP	355	13450.4
UniRef50_A7ZIQ7	Escherichia coli//Escherichia coli KTE196//Escherichia coli, Escherichia coli, Escherichia coli//Escherichia coli UMEA 3065-1//Escherichia coli, Escherichia coli//Escherichia coli KTE115, //Escherichia coli, Escherichia coli//Escherichia coli KTE48, Escherichia coli//Shigella sonnei, Escherichia coli//Shigella boydii	RhsD protein	287	13308.3
UniRef50_A0A4J1X9X5	Streptococcus pseudopneumoniae, Streptococcus mitis 27/7//Streptococcus pneumoniae, Streptococcus sp. UMB0029, Streptococcus gwangjuense, Streptococcus symci, Streptococcus vulneris, Streptococcus pneumoniae//Streptococcus pseudopneumoniae, Streptococcus pneumoniae, Streptococcus rubneri, Streptococcus mitis//Streptococcus pneumoniae, Streptococcus mitis//Streptococcus mitis//Streptococcus pneumo…	pullulanase	172	13150.5
UniRef50_A0A447XTP0	Escherichia coli, Escherichia coli//Escherichia coli KTE146, //Escherichia coli, Escherichia coli//Escherichia coli C353_09, Escherichia coli//Escherichia coli KTE66	Putative outer membrane protein	236	13147.1
UniRef50_P36943	Escherichia coli C343_08//Escherichia coli, Escherichia coli//Escherichia coli KTE111, Escherichia coli//Escherichia coli//Escherichia coli O157 str. NCCP15738, Escherichia coli//Escherichia coli//Escherichia coli UMEA 3682-1, Escherichia coli CHS 77//Escherichia coli, Escherichia coli//Escherichia coli UCI 58, Escherichia coli KTE103//Escherichia coli, Escherichia coli, Escherichia coli//Escheri…	Putative attaching and effacing protein homolog	352	13048.9
UniRef50_N2A4B6	Streptococcus salivarius, Streptococcus salivarius PS4, Streptococcus sp. 10.1, Streptococcus sp. 23.2, Streptococcus sp. 21.1, Streptococcus pneumoniae, Streptococcus sp. C150, Streptococcus salivarius M18, Streptococcus vestibularis, Streptococcus sp., Streptococcus sp. 22.1, Streptococcus sp. FDAARGOS_192	Lactose permease	79	13002
UniRef50_UPI0030EB7CB2	Enterobacter cloacae subsp. dissolvens//Enterobacter cloacae, //Enterobacter cloacae, Enterobacter sp. SECR19-1250, Enterobacter kobei, Enterobacter cloacae subsp. cloacae//Enterobacter cloacae//Enterobacter cloacae, Enterobacter cloacae, Enterobacter cloacae complex sp. OE43NF, Enterobacter cloacae subsp. cloacae//Enterobacter cloacae	MipA/OmpV family protein	71	12997.4
UniRef50_A0A447XTA9	Escherichia coli//Escherichia coli KTE78, Escherichia coli, Escherichia coli//Escherichia coli KTE115, Escherichia coli HVH 6 (3-8296502)//Escherichia coli//Escherichia coli, //Escherichia coli, Escherichia coli//Shigella sonnei, Escherichia coli//Escherichia coli C353_09	Uncharacterized protein	166	12905.6
UniRef50_A0A376W4M2	Escherichia coli O99:H6//Escherichia coli, Escherichia coli HVH 86 (4-7026218)//Escherichia coli//Escherichia coli, Escherichia coli//Escherichia coli//Escherichia coli HVH 24 (4-5985145), Escherichia coli, Escherichia coli//Escherichia coli//Escherichia coli UMEA 3656-1, //Escherichia coli, Escherichia coli//Escherichia coli UMEA 3108-1//Escherichia coli, Escherichia coli//Escherichia coli UMEA …	Putative inner membrane protein	105	12833.1
UniRef50_K1JHG8	Aeromonas dhakensis, Aeromonas hydrophila//Aeromonas dhakensis, //Aeromonas veronii, Aeromonas veronii, //Aeromonas hydrophila//Aeromonas dhakensis, Aeromonas hydrophila, //Aeromonas hydrophila	DUF6701 domain-containing protein	136	12813.6
UniRef50_UPI0024955634	Streptococcus salivarius, Streptococcus sp. 10.1, Streptococcus sp. 23.2, Streptococcus sp. 21.1, Streptococcus pneumoniae, Streptococcus salivarius M18, Streptococcus sp., Streptococcus sp. HMSC10E12//Streptococcus sp., Streptococcus sp. 22.1, Streptococcus sp. 2.1, Streptococcus sp. 449_SSPC, Streptococcus sp. FDAARGOS_192	glycoside hydrolase family 70 protein	226	12795.1
UniRef50_A0A377F8Q9	Escherichia coli//Escherichia coli//Escherichia coli UMEA 3682-1, Escherichia coli//Escherichia coli KTE196//Escherichia coli, Escherichia coli KTE103//Escherichia coli, Escherichia coli, Escherichia coli//Escherichia coli O112ac:H19//Escherichia coli, Escherichia coli//Escherichia coli//Escherichia coli UMEA 3212-1, Escherichia coli//Escherichia coli//Escherichia coli UMEA 3148-1, Escherichia co…	Outer membrane protein	290	12761.7
UniRef50_UPI0025CEC918	Enterobacter kobei//Enterobacter kobei//Enterobacter cloacae, Enterobacter cloacae subsp. dissolvens//Enterobacter cloacae, Enterobacter kobei//Enterobacter cloacae, //Enterobacter cloacae complex sp., //Enterobacter cloacae, Enterobacter kobei, Enterobacter sp. SECR19-1250, Enterobacter cloacae complex sp. OE43NF, Enterobacter quasimori, Enterobacter cloacae subsp. cloacae//Enterobacter cloacae/…	stalk domain-containing protein	144	12726.9
UniRef50_A0A2X3JEE3	Escherichia coli OK1357//Escherichia coli, Escherichia coli str. Deng//Escherichia coli, Escherichia coli, Escherichia coli//Escherichia coli C654_09, Escherichia coli//Escherichia coli 541-1, //Escherichia coli, Escherichia coli//Escherichia coli KTE48, Escherichia coli//Escherichia coli KTE64, Escherichia coli//Escherichia coli C347_93, Escherichia coli//Shigella dysenteriae//Shigella dysenteri…	Putative membrane protein YfaA	231	12719.5
UniRef50_A0A447XYI3	Escherichia coli//Escherichia coli//Escherichia coli HVH 70 (4-2963531), Escherichia coli, Escherichia coli C717_10//Escherichia coli	Exonuclease from phage origin	125	12584.9
UniRef50_A0A1S2CL70	//Aeromonas veronii, Aeromonas veronii, Aeromonas allosaccharophila	Peptidase M60 domain-containing protein	70	12409.2
UniRef50_A0A377KF83	Escherichia coli O99:H6//Escherichia coli, Escherichia coli, Escherichia coli//Escherichia coli O112ac:H19//Escherichia coli, Escherichia coli//Escherichia coli O55:H7//Escherichia coli, Escherichia coli//Escherichia coli C796_10, Escherichia coli//Shigella sonnei, //Escherichia coli, Escherichia coli//Escherichia coli//Escherichia coli UMEA 3151-1, Escherichia coli//Escherichia coli HVH 46 (4-27…	Phosphoglycerol transferase I (Phosphatidylglycerol--membrane-oligosaccharide glycerophosphotransferase)	247	12348.2
UniRef50_UPI00293BC861	Bacteroides faecalis, Bacteroides xylanisolvens CL03T12C04, Bacteroides sp. AM37-9, Bacteroides sp. MSK.20.12, Bacteroides sp. GM023, Bacteroides xylanisolvens, Bacteroides sp. HF-5092, Bacteroides sp. 1001136B_160425_E2, Bacteroides sp., Bacteroides sp. AM16-13	site-specific integrase	56	12335.2
UniRef50_A0AAE9TMA2	Escherichia coli//Escherichia coli KTE111, Escherichia coli KTE103//Escherichia coli, Escherichia coli, Escherichia coli//Escherichia coli//Escherichia coli UMEA 3212-1, Escherichia coli//Shigella sonnei 1DT-1, Escherichia coli//Escherichia coli//Escherichia coli UMEA 3148-1, Shigella flexneri//Escherichia coli, Escherichia coli//Escherichia coli KTE154, Escherichia coli//Shigella sonnei, Escheri…	Deoxyribonuclease RhsB	240	12259
UniRef50_A0A2X3JT30	Escherichia coli KTE101//Escherichia coli, Escherichia coli//Escherichia coli KTE102, Escherichia coli, Escherichia coli//Escherichia coli O85:H1//Escherichia coli, Escherichia coli//Escherichia coli//Escherichia coli HVH 198 (4-3206106)	Adhesin	265	12247.2
UniRef50_A0A377F9Y5	Escherichia coli//Escherichia coli KTE78, Escherichia coli//Escherichia coli//Escherichia coli UMEA 3682-1, Escherichia coli//Escherichia coli C654_09, Escherichia coli, //Escherichia coli, Escherichia coli//Shigella sonnei, Escherichia coli//Escherichia coli O26:H11, Escherichia coli//Escherichia coli UMEA 3489-1//Escherichia coli, Escherichia coli//Escherichia coli C347_93	Lateral flagellar hook associated protein 3 (FlgL-like)	130	12186.5
UniRef50_A0A1L7CPP2	Corynebacterium macginleyi	Septum formation-related domain-containing protein	48	12022
UniRef50_UPI0031EE5F06	Proteus mirabilis ATCC 29906//Providencia alcalifaciens, Providencia alcalifaciens, Proteus mirabilis, Proteus sp.//Proteus sp. HMSC14B05, Providencia alcalifaciens//Proteus mirabilis PR03//Proteus mirabilis, Proteus mirabilis//Proteus mirabilis//Providencia alcalifaciens, Proteus mirabilis//Providencia alcalifaciens	polysaccharide lyase 8 family protein	153	11956.3
UniRef50_A0AAE9R326	Escherichia coli//Escherichia coli KTE196//Escherichia coli, Escherichia coli, Escherichia coli//Escherichia coli KTE115, //Escherichia coli, Escherichia coli//Shigella sonnei, Escherichia coli//Shigella boydii//Shigella boydii	DUF4132 domain-containing protein	146	11952.6
UniRef50_Q55264	Streptococcus salivarius, Streptococcus pneumoniae, Streptococcus salivarius M18, Streptococcus sp., Streptococcus sp. FDAARGOS_192	dextransucrase	167	11944.8
UniRef50_A4STL3	//Aeromonas caviae, //Aeromonas veronii, Aeromonas hydrophila//Aeromonas dhakensis, Aeromonas caviae, Aeromonas lacus, Aeromonas veronii, //Aeromonas hydrophila//Aeromonas dhakensis, Aeromonas hydrophila, //Aeromonas hydrophila	TPR domain protein	71	11841.9
UniRef50_UPI0021C81A64	Shigella sp. PIB, Escherichia coli, Escherichia coli//Escherichia coli O89m:H9, Escherichia coli HVH 6 (3-8296502)//Escherichia coli//Escherichia coli, //Escherichia coli, Escherichia coli//Escherichia coli C353_09	DUF2776 domain-containing protein	251	11670.6
UniRef50_K1J5T5	Aeromonas dhakensis, Aeromonas hydrophila//Aeromonas dhakensis, //Aeromonas veronii, Aeromonas veronii, //Aeromonas hydrophila//Aeromonas dhakensis, Aeromonas hydrophila, //Aeromonas hydrophila	PapC/FimD family outer membrane usher protein	113	11576.9
UniRef50_A0A484X6J2	Escherichia coli//Escherichia coli KTE98, Escherichia coli//Escherichia coli//Escherichia coli UMEA 3656-1, Escherichia coli//Escherichia coli//Escherichia coli HVH 26 (4-5703913), Escherichia coli//Escherichia coli GSK2022, Escherichia coli//Shigella sonnei, Escherichia coli//Escherichia coli LAU-EC6, Escherichia coli O99:H6//Escherichia coli, Escherichia coli//Escherichia coli O85:H1//Escherich…	Putative invasin/adhesin protein	247	11565.3
UniRef50_A0A0F1AU28	Enterobacter kobei//Enterobacter kobei//Enterobacter cloacae, Enterobacter kobei//Enterobacter cloacae, //Enterobacter cloacae complex sp., Enterobacter kobei, Enterobacter cloacae complex sp., Enterobacter sp. AM17-18, Enterobacter mori	Autotransporter domain-containing protein	200	11510.9
UniRef50_A0A376LL48	Escherichia coli//Escherichia coli C9_92, Escherichia coli, Escherichia fergusonii, Escherichia coli//Escherichia coli C639_08, Escherichia fergusonii//Escherichia fergusonii//Escherichia coli, Escherichia coli//Escherichia coli//Escherichia coli HVH 26 (4-5703913), Escherichia coli UMEA 3200-1//Escherichia coli//Escherichia coli, //Escherichia coli, Escherichia coli//Escherichia coli UMEA 3108-1…	Lateral flagellar hook associated protein 3 (FlgL-like)	119	11471.7
UniRef50_A0A377D814	Escherichia coli, Escherichia fergusonii, Escherichia fergusonii//Escherichia fergusonii//Escherichia coli, //Escherichia coli, Escherichia coli UMEA 3200-1//Escherichia coli//Escherichia coli, Escherichia coli//Escherichia coli C353_09	Putative nucleic acid binding protein (Putative regulator)	163	11459.9
UniRef50_A0A377AA49	Escherichia coli OK1357//Escherichia coli, Escherichia coli, Escherichia coli//Escherichia coli HVH 121 (4-6877826)//Escherichia coli, //Escherichia coli, Escherichia coli//Escherichia coli KTE48, Escherichia coli//Escherichia coli HVH 147 (4-5893887)//Escherichia coli	RhsB element core protein RshB	233	11421.1
UniRef50_UPI000A4D6E57	Staphylococcus haemolyticus, Staphylococcus aureus	amidase domain-containing protein	76	11417.9
UniRef50_A0AAV1IT76	Escherichia coli//Escherichia coli KTE196//Escherichia coli, Escherichia coli KTE103//Escherichia coli, Escherichia coli, Escherichia coli//Escherichia coli//Escherichia coli HVH 70 (4-2963531), Escherichia coli KTE119//Escherichia coli, Escherichia coli//Escherichia coli UMEA 3718-1//Escherichia coli, Escherichia coli//Escherichia coli//Escherichia coli HVH 26 (4-5703913), Escherichia coli//Esch…	IS66 family transposase	284	11406.9
UniRef50_UPI002738156F	Escherichia coli, Escherichia fergusonii, Escherichia fergusonii//Escherichia fergusonii//Escherichia coli, //Escherichia coli, Escherichia coli//Escherichia coli UMEA 3703-1//Escherichia coli, Escherichia coli//Escherichia coli UMEA 3108-1//Escherichia coli, Escherichia coli//Escherichia coli//Escherichia coli UMEA 3155-1, Escherichia coli//Escherichia coli//Escherichia coli O25b:H4	adhesion domain-containing protein	179	11343.7
UniRef50_A0A930AN31	Streptococcus salivarius, Streptococcus salivarius M18, Streptococcus vestibularis, Streptococcus sp. HMSC10E12//Streptococcus sp., Streptococcus sp. 22.1, Streptococcus sp. 2.1, Streptococcus sp.	LPXTG cell wall anchor domain-containing protein (Fragment)	140	11341.9
UniRef50_A0A377DPF8	Escherichia coli, Escherichia coli//Escherichia coli UMEA 3240-1//Escherichia coli, Escherichia coli KTE119//Escherichia coli, Escherichia coli//Escherichia coli O89m:H9, Escherichia coli C496_10//Escherichia coli, Escherichia coli//Escherichia coli//Escherichia coli UMEA 3148-1, Escherichia coli//Escherichia coli KTE61, Escherichia coli//Escherichia coli KTE73, Escherichia coli//Shigella sonnei,…	Deubiquitinase	183	11341.5
UniRef50_K1J9T0	//Aeromonas veronii, Aeromonas lacus, Aeromonas veronii, Aeromonas allosaccharophila	Collagenase	110	11315.7
UniRef50_P31058	Escherichia coli//Escherichia coli//Escherichia coli O157 str. NCCP15738, Escherichia coli, Escherichia coli//Escherichia coli O89m:H9, Escherichia coli C732_98//Escherichia coli, Escherichia coli//Escherichia coli O86//Escherichia coli, //Escherichia coli, Escherichia coli//Shigella sonnei, Escherichia coli//Shigella boydii, nan	Uncharacterized fimbrial-like protein YadC	259	11281.3
UniRef50_A0A376J8I3	Escherichia coli//Escherichia coli KTE98, Escherichia coli//Escherichia coli O145:H28, Escherichia coli, Escherichia coli//Escherichia coli UMEA 3718-1//Escherichia coli, Escherichia coli//Escherichia coli O55:H7//Escherichia coli, //Escherichia coli, Escherichia coli//Shigella sonnei, Escherichia coli//Shigella boydii//Shigella boydii	Putative outer membrane autotransporter barrel, putative pectin lyase fold	201	11213.6
UniRef50_A0A1V2FWW2	Shigella sp. PIB, Escherichia coli, //Escherichia coli, Escherichia coli//Escherichia coli//Escherichia coli UMEA 3151-1, Escherichia coli//Escherichia coli KTE66	Inverse autotransporter adhesin-like protein YeeJ (Fragment)	174	11168.6
UniRef50_A0AAN4NT47	Escherichia coli, Escherichia coli//Escherichia coli KTE146, //Escherichia coli, Escherichia coli UMEA 3200-1//Escherichia coli//Escherichia coli, Escherichia coli//Escherichia coli KTE66	Deubiquitinating enzyme	162	11133.6
UniRef50_N9RRI7	Acinetobacter sp. TUM15071, Acinetobacter junii, Acinetobacter guillouiae	Type VI secretion system tip protein VgrG	89	11067.6
UniRef50_A0A6L3XYV6	Enterobacter cloacae subsp. dissolvens//Enterobacter cloacae, Enterobacter kobei//Enterobacter cloacae, //Enterobacter cloacae complex sp., //Enterobacter cloacae, Enterobacter kobei, Enterobacter quasimori, Enterobacter cloacae subsp. cloacae//Enterobacter cloacae//Enterobacter cloacae, Enterobacter cloacae, Enterobacter mori, Enterobacter cloacae subsp. cloacae//Enterobacter cloacae	ATP-dependent DNA ligase (Fragment)	209	11047
UniRef50_A0A370VB40	//Escherichia coli, Escherichia coli//Escherichia coli O55:H7//Escherichia coli, Escherichia coli//Shigella dysenteriae//Shigella dysenteriae, Escherichia coli	Intimin	160	11025.9
UniRef50_A0A8T5ZC81	//Escherichia coli, Escherichia coli//Escherichia coli O26:H11, Escherichia coli C496_10//Escherichia coli, Escherichia coli	RHS element protein (Fragment)	232	11016.2
UniRef50_UPI0002BA075A	Escherichia coli, Escherichia coli//Escherichia coli 541-1, Shigella flexneri//Escherichia coli//Shigella flexneri, //Escherichia coli, Escherichia coli//Escherichia coli C87_11, Escherichia coli//Shigella sonnei, Shigella flexneri//Escherichia coli, Escherichia coli//Shigella boydii, nan, Escherichia coli//Shigella flexneri 2a	autotransporter outer membrane beta-barrel domain-containing protein	250	10966.6
UniRef50_UPI002F3FDB27	Alkanindiges illinoisensis, Acinetobacter junii	type VI secretion system Vgr family protein	50	10958.4
UniRef50_A0A0B1EJG8	Escherichia coli//Escherichia coli KTE111, Escherichia coli KTE101//Escherichia coli, Escherichia coli, Escherichia coli KTE103//Escherichia coli, Escherichia coli//Escherichia coli//Escherichia coli UMEA 3212-1, Escherichia coli//Escherichia coli O89m:H9, Escherichia coli C496_10//Escherichia coli, Escherichia coli//Escherichia coli O86//Escherichia coli, Escherichia coli//Escherichia coli KTE61…	Actin cross-linking toxin VgrG1	156	10951.5
UniRef50_A0A377D5W5	Escherichia coli//Escherichia coli KTE78, Escherichia coli, Escherichia coli HVH 6 (3-8296502)//Escherichia coli//Escherichia coli, //Escherichia coli, Escherichia coli//Shigella sonnei//Escherichia coli, Escherichia coli//Escherichia coli KTE66	Molybdate metabolism regulator	138	10836.9
UniRef50_A0A943QTQ6	Streptococcus salivarius, Streptococcus sp. 10.1, Streptococcus sp. 23.2, Streptococcus pneumoniae, Streptococcus sp. C150, Streptococcus sp., Streptococcus sp. 22.1, Streptococcus sp. 2.1, Streptococcus sp. 449_SSPC, Streptococcus sp. FDAARGOS_192, Streptococcus sp. 15.1	Glucosyl transferase (Fragment)	121	10769.7
UniRef50_A0A376U9I7	Escherichia coli OK1357//Escherichia coli, Escherichia coli CHS 77//Escherichia coli, Escherichia coli, Escherichia coli//Escherichia coli KTE146, //Escherichia coli, Escherichia coli//Escherichia coli KTE154, Escherichia coli//Shigella sonnei, Escherichia coli//Shigella boydii//Shigella boydii	Non-LEE-encoded type III secreted effector	193	10741
UniRef50_Q32EI9	Escherichia coli, Escherichia coli//Escherichia coli UMEA 3718-1//Escherichia coli, Escherichia coli//Shigella sonnei 1DT-1, //Escherichia coli, Escherichia coli UMEA 3200-1//Escherichia coli//Escherichia coli	Molybdate metabolism regulator	142	10650.9
UniRef50_A0A6D2F8H3	Escherichia coli KTE101//Escherichia coli, Escherichia coli, Escherichia coli//Escherichia coli UMEA 3240-1//Escherichia coli, Escherichia coli//Escherichia coli C87_11, Escherichia coli//Shigella sonnei	Type VI secretion system tip protein VgrG	104	10649.3
UniRef50_A0A6L9AB82	//Escherichia coli, Escherichia coli//Escherichia coli KTE98, Escherichia coli//Escherichia coli UCI 58, Escherichia coli	RatA-like protein (Fragment)	181	10614.2
UniRef50_A0A379GEG2	Proteus mirabilis, Providencia alcalifaciens, Proteus sp.//Proteus sp. HMSC14B05, Providencia alcalifaciens//Proteus mirabilis PR03//Proteus mirabilis, Proteus mirabilis//Proteus mirabilis//Providencia alcalifaciens, Proteus mirabilis//Providencia alcalifaciens	Chondroitin ABC lyase	151	10612.9
UniRef50_UPI0021583D78	Escherichia coli OK1357//Escherichia coli, Escherichia coli C343_08//Escherichia coli, Escherichia coli str. Deng//Escherichia coli, Escherichia coli, Escherichia fergusonii, Escherichia coli//Escherichia coli 541-1, Escherichia coli//Escherichia coli O55:H7//Escherichia coli, //Escherichia coli, Escherichia coli//Shigella sonnei, Escherichia coli//Escherichia coli NCCP15647//Escherichia coli	autotransporter adhesin EhaA	237	10607.8
UniRef50_UPI0024DE2D8C	//Escherichia coli, Escherichia coli	RHS repeat protein	198	10572
UniRef50_A0A2X2BEM7	Proteus mirabilis ATCC 29906//Providencia alcalifaciens, Providencia alcalifaciens//Proteus mirabilis WGLW6, Providencia alcalifaciens, Proteus mirabilis, Proteus sp.//Proteus sp. HMSC14B05, Providencia alcalifaciens//Proteus mirabilis PR03//Proteus mirabilis, Proteus mirabilis//Proteus mirabilis//Providencia alcalifaciens, Proteus mirabilis//Providencia alcalifaciens	Intimin/invasin	148	10555.1
UniRef50_I6CPK6	//Escherichia coli, Escherichia coli//Escherichia coli KTE111, Escherichia coli	Attaching and effacing protein	159	10554.5
UniRef50_A0A6L9AAE1	Escherichia coli KTE101//Escherichia coli, Escherichia coli, Escherichia coli C496_10//Escherichia coli, //Escherichia coli, Escherichia coli//Escherichia coli LAU-EC6, Escherichia coli O121//Escherichia coli//Escherichia coli	Putative exodeoxyribonuclease 8 PDDEXK-like domain-containing protein (Fragment)	99	10540.7
UniRef50_A0A2X2YBB1	Clostridium perfringens, Clostridium perfringens WAL-14572//Clostridium perfringens	Fibronectin type III	114	10508.7
UniRef50_UPI0013D39742	Enterobacter kobei//Enterobacter kobei//Enterobacter cloacae, Enterobacter kobei//Enterobacter cloacae, //Enterobacter cloacae complex sp., Enterobacter kobei, Enterobacter quasimori, Enterobacter cloacae complex sp., Enterobacter sp. AM17-18, Enterobacter mori	flagellar hook-associated protein FlgL	138	10470.8
UniRef50_P33345	Escherichia coli//Escherichia coli KTE111, Escherichia coli, Escherichia coli KTE103//Escherichia coli, Escherichia coli//Escherichia coli UMEA 3240-1//Escherichia coli, Escherichia coli//Escherichia coli//Escherichia coli UMEA 3212-1, Escherichia coli//Escherichia coli O89m:H9, Escherichia coli//Escherichia coli//Escherichia coli UMEA 3148-1, //Escherichia coli, Escherichia coli//Escherichia col…	Protein YehF	156	10454
UniRef50_A0A8B3UZE9	Enterobacter cloacae subsp. dissolvens//Enterobacter cloacae, Enterobacter kobei//Enterobacter cloacae, //Enterobacter cloacae, Enterobacter sp. SECR19-1250, Enterobacter kobei, Enterobacter cloacae subsp. cloacae//Enterobacter cloacae//Enterobacter cloacae, Enterobacter cloacae, Enterobacter mori, Enterobacter cloacae subsp. cloacae//Enterobacter cloacae	Exodeoxyribonuclease VIII-like protein	99	10427.6
UniRef50_UPI0020372AA1	Escherichia coli//Escherichia coli KTE196//Escherichia coli, Escherichia coli, Escherichia coli//Escherichia coli O85:H1//Escherichia coli, Escherichia coli//Escherichia coli KTE146, //Escherichia coli, Escherichia coli//Escherichia coli GSK2022, Escherichia coli//Escherichia coli UMEA 3489-1//Escherichia coli, Escherichia coli//Escherichia coli C353_09, Escherichia coli//Escherichia coli MS 16-3…	carbohydrate porin	136	10357.4
UniRef50_A0A379GE02	Proteus mirabilis ATCC 29906//Providencia alcalifaciens, Providencia alcalifaciens//Proteus mirabilis WGLW6, Providencia alcalifaciens, Proteus mirabilis, Proteus sp.//Proteus sp. HMSC14B05, Providencia alcalifaciens//Proteus mirabilis PR03//Proteus mirabilis, Proteus mirabilis//Proteus mirabilis//Providencia alcalifaciens, Proteus mirabilis//Providencia alcalifaciens	Putative outer membrane porin HofQ	79	10352.9
UniRef50_P75741	Escherichia coli, Escherichia fergusonii, Escherichia coli//Escherichia coli O89m:H9, //Escherichia coli, Escherichia coli//Shigella sonnei, Escherichia coli UMEA 3805-1//Escherichia coli//Escherichia coli	Putative protein YbfL	245	10334.2
UniRef50_UPI0019150C41	Escherichia coli, Escherichia coli//Escherichia coli O85:H1//Escherichia coli, Escherichia coli//Escherichia coli//Escherichia coli UMEA 3148-1, Escherichia coli//Escherichia coli GSK2022, Escherichia coli//Escherichia coli UMEA 3489-1//Escherichia coli, nan, Escherichia coli//Escherichia coli KTE56, Escherichia coli//Escherichia coli HVH 55 (4-2646161)//Escherichia coli	phage tail protein	206	10287.9
UniRef50_B2U3X7	Escherichia coli, Escherichia coli//Escherichia coli HVH 121 (4-6877826)//Escherichia coli, //Escherichia coli, Escherichia coli//Shigella sonnei, Escherichia coli UMEA 3805-1//Escherichia coli//Escherichia coli	Outer membrane autotransporter domain protein	157	10283.6
UniRef50_A0A8S0FDZ8	Enterobacter cloacae subsp. dissolvens//Enterobacter cloacae, Escherichia coli, //Enterobacter cloacae, Enterobacter sp. SECR19-1250, Enterobacter kobei, Enterobacter cloacae subsp. cloacae//Enterobacter cloacae//Enterobacter cloacae, Enterobacter cloacae, Salmonella bongori serovar 66:z39:-//Salmonella enterica, Enterobacter cloacae complex sp. OE43NF, Enterobacter cloacae subsp. cloacae//Entero…	Haemin-degrading HemS/ChuX domain-containing protein	102	10271.5
UniRef50_A0A3P5DN84	Escherichia coli, Escherichia coli//Escherichia coli 541-1, Escherichia coli//Escherichia coli UMEA 3065-1//Escherichia coli, //Escherichia coli, Escherichia coli//Shigella sonnei, Escherichia coli//Escherichia coli HVH 147 (4-5893887)//Escherichia coli, Escherichia coli//Shigella boydii, Escherichia coli C717_10//Escherichia coli	Putative deoxyribonuclease RhsB	205	10268.3
UniRef50_A0A2X2BFJ2	Moellerella wisconsensis, Providencia alcalifaciens, Providencia alcalifaciens//Providencia stuartii//Providencia stuartii, Proteus mirabilis, Proteus sp.//Proteus sp. HMSC14B05, Providencia alcalifaciens//Proteus mirabilis PR03//Proteus mirabilis, Providencia alcalifaciens//Providencia stuartii MRSN 2154, Proteus mirabilis//Proteus mirabilis//Providencia alcalifaciens, Providencia alcalifaciens …	Tetrathionate reductase subunit A	107	10210.3
UniRef50_A0A9X5M5L2	Escherichia coli CHS 77//Escherichia coli, Escherichia coli, Escherichia coli//Escherichia coli KTE61, Escherichia coli//Shigella dysenteriae SD1D, Escherichia coli//Shigella dysenteriae//Shigella dysenteriae	Big-1 domain-containing protein (Fragment)	148	10207.5
UniRef50_I6CJR6	Escherichia coli//Escherichia coli 909945-2, Escherichia coli//Escherichia coli KTE98, Escherichia coli, Escherichia coli//Escherichia coli HVH 121 (4-6877826)//Escherichia coli, Shigella flexneri//Escherichia coli//Shigella flexneri, Escherichia coli//Escherichia coli O55:H7//Escherichia coli, //Escherichia coli, Escherichia coli//Shigella sonnei, Escherichia coli//Escherichia coli C347_93, Esch…	Deubiquitinating enzyme	140	10127.5
UniRef50_A0A377D1H0	Escherichia coli, Escherichia fergusonii, Escherichia fergusonii//Escherichia fergusonii//Escherichia coli, Escherichia coli//Escherichia coli KTE146, Escherichia coli//Escherichia coli KTE115, //Escherichia coli, Escherichia coli//Shigella sonnei, Escherichia coli KTE75//Escherichia coli	Putative membrane protein YfaA	170	10007.5
UniRef50_S7WUG3	Acinetobacter junii	Putative metal-dependent hydrolase	48	9985.82
UniRef50_UPI001E3D84EA	Proteus mirabilis ATCC 29906//Providencia alcalifaciens, Providencia alcalifaciens//Proteus mirabilis WGLW6, Proteus mirabilis, Proteus sp.//Proteus sp. HMSC14B05, Providencia alcalifaciens//Proteus mirabilis PR03//Proteus mirabilis, Proteus mirabilis//Proteus mirabilis//Providencia alcalifaciens, Proteus mirabilis//Providencia alcalifaciens	hypothetical protein	66	9983.35
UniRef50_A0A484X7X1	Escherichia coli//Escherichia coli KTE185//Escherichia coli, Escherichia coli, Escherichia coli//Escherichia coli O85:H1//Escherichia coli, Escherichia coli//Escherichia coli C639_08, Escherichia coli//Escherichia coli KTE146, //Escherichia coli, Escherichia coli//Escherichia coli UMEA 3703-1//Escherichia coli, Escherichia coli//Escherichia coli HVH 170 (4-3026949)//Escherichia coli, Escherichia …	Putative inner membrane protein	88	9949.67
UniRef50_UPI002900FD4B	Streptococcus salivarius, Streptococcus salivarius PS4, Streptococcus pneumoniae, Streptococcus sp. 21.1, Streptococcus salivarius M18, Streptococcus sp., Streptococcus sp. 10.1	glycoside hydrolase family 70 protein	170	9945.57
UniRef50_F5NY77	Escherichia coli//Escherichia coli KTE111, Escherichia coli//Escherichia coli//Escherichia coli UMEA 3682-1, Escherichia coli//Escherichia coli KTE102, Escherichia coli, Escherichia coli//Shigella flexneri, Shigella flexneri//Escherichia coli//Shigella flexneri, Escherichia coli//Escherichia coli KTE107, //Escherichia coli, Escherichia coli//Escherichia coli KTE73, Escherichia coli//Escherichia c…	Uncharacterized protein	171	9921.47
UniRef50_A0A8B4CID7	Escherichia coli//Escherichia coli KTE102, Escherichia coli, Escherichia coli//Escherichia coli UMEA 3240-1//Escherichia coli, Escherichia coli KTE119//Escherichia coli, Escherichia coli//Escherichia coli HVH 121 (4-6877826)//Escherichia coli, //Escherichia coli, Escherichia coli//Escherichia coli C87_11, Escherichia coli//Escherichia coli KTE73, Escherichia coli//Shigella sonnei, Escherichia col…	Fimbrial biogenesis outer membrane usher protein	214	9811.67
UniRef50_A0A376W1A7	Escherichia coli O99:H6//Escherichia coli, Escherichia coli//Escherichia coli C9_92, Escherichia coli//Escherichia coli//Escherichia coli HVH 24 (4-5985145), Escherichia coli, Escherichia coli//Escherichia coli O85:H1//Escherichia coli, Escherichia coli//Escherichia coli//Escherichia coli HVH 70 (4-2963531), Escherichia coli//Escherichia coli C639_08, Escherichia coli//Escherichia coli//Escherich…	LPS-assembly protein LptD	194	9796.31
UniRef50_A0A2X1KVH4	Escherichia coli//Escherichia coli//Escherichia coli UMEA 3682-1, Escherichia coli C295_10//Escherichia coli, Escherichia coli, Escherichia coli//Escherichia coli//Escherichia coli UMEA 3656-1, //Escherichia coli, Escherichia coli//Escherichia coli GSK2022, Escherichia coli//Shigella sonnei, Escherichia coli//Escherichia coli UMEA 3489-1//Escherichia coli, Escherichia coli//Escherichia coli//Esch…	Formate acetyltransferase 2	223	9710.26
UniRef50_UPI000D44DE6A	//Aeromonas veronii, Aeromonas veronii, Aeromonas allosaccharophila	proprotein convertase P-domain-containing protein	133	9687.82
UniRef50_A0A484ZBD7	Enterobacter kobei//Enterobacter kobei//Enterobacter cloacae, Enterobacter kobei//Enterobacter cloacae, //Enterobacter cloacae complex sp., Enterobacter kobei, Leclercia adecarboxylata, Enterobacter quasimori, Enterobacter cloacae subsp. cloacae//Enterobacter cloacae//Enterobacter cloacae, Enterobacter cloacae complex sp., Enterobacter sp. AM17-18, Enterobacter mori	Hemin-degrading family protein	85	9624.79
UniRef50_A0A744AC91	Escherichia coli//Escherichia coli O112ac:H19//Escherichia coli, Escherichia coli//Shigella sonnei, Escherichia coli	DUF551 domain-containing protein	170	9619.78
UniRef50_T0U2D3	Streptococcus salivarius, Streptococcus salivarius PS4, Streptococcus sp. 10.1, Streptococcus sp. 23.2, Streptococcus sp. 21.1, Streptococcus pneumoniae, Streptococcus sp. C150, Streptococcus salivarius M18, Streptococcus vestibularis, Streptococcus sp., Streptococcus sp. 22.1, Streptococcus sp. 2.1, Streptococcus sp. 449_SSPC, Streptococcus sp. HMSC10E12//Streptococcus sp., Streptococcus sp. FDA…	D-alanyl-D-alanine carboxypeptidase	185	9558
UniRef50_UPI001C2E9434	Aeromonas allosaccharophila, Aeromonas dhakensis, Aeromonas hydrophila//Aeromonas dhakensis, //Aeromonas veronii, Aeromonas caviae, Aeromonas veronii, Aeromonas hydrophila, //Aeromonas hydrophila	hypothetical protein	60	9535.8
UniRef50_A0A6S5JKN2	Enterobacter kobei//Enterobacter cloacae, //Enterobacter cloacae complex sp., Enterobacter kobei, Enterobacter quasimori, Enterobacter cloacae complex sp., Enterobacter cloacae, Enterobacter sp. AM17-18, Enterobacter mori	Bacterial Ig-like domain-containing protein	124	9529.26
UniRef50_A0A2W6P822	Escherichia coli//Escherichia coli O145:H28, Escherichia coli, Escherichia coli//Escherichia coli O55:H7//Escherichia coli, Escherichia coli//Escherichia coli O26:H11, Escherichia coli//Escherichia coli C347_93, Escherichia coli O121//Escherichia coli//Escherichia coli	Exonuclease (Fragment)	85	9457.35
UniRef50_UPI0025B70465	//Aeromonas caviae, Aeromonas dhakensis, Aeromonas hydrophila//Aeromonas dhakensis, //Aeromonas veronii, Aeromonas caviae, Aeromonas lacus, Aeromonas veronii, //Aeromonas hydrophila//Aeromonas dhakensis, Aeromonas hydrophila, //Aeromonas hydrophila	RidA family protein	109	9448.9
UniRef50_A0A0Q3AI94	//Escherichia coli, nan, Escherichia coli	DUF6531 domain-containing protein	179	9428.35
UniRef50_A0A377M9Q5	Enterobacter cloacae subsp. dissolvens//Enterobacter cloacae, Escherichia coli, //Enterobacter cloacae, Enterobacter sp. SECR19-1250, Enterobacter kobei, Enterobacter cloacae subsp. cloacae//Enterobacter cloacae//Enterobacter cloacae, Enterobacter cloacae, Enterobacter cloacae complex sp. OE43NF, Enterobacter cloacae subsp. cloacae//Enterobacter cloacae	Protein YjjI	79	9376.56
UniRef50_P75750	Escherichia coli//Escherichia coli KTE111, Escherichia coli//Escherichia coli//Escherichia coli O157 str. NCCP15738, Escherichia coli, Escherichia coli//Escherichia coli O89m:H9, Escherichia coli C496_10//Escherichia coli, Escherichia coli C732_98//Escherichia coli, Escherichia coli//Escherichia coli KTE61, //Escherichia coli, Shigella flexneri//Escherichia coli	Uncharacterized outer membrane usher protein YbgQ	226	9342.11
UniRef50_P16918	Escherichia coli KTE103//Escherichia coli, Escherichia coli//Escherichia coli O112ac:H19//Escherichia coli, Escherichia coli, Escherichia coli C496_10//Escherichia coli, Escherichia coli C732_98//Escherichia coli, //Escherichia coli, nan, Escherichia coli//Shigella boydii//Shigella boydii	Protein RhsC	176	9281.34
UniRef50_O52673	Escherichia coli OK1357//Escherichia coli, Escherichia coli, Escherichia coli//Escherichia coli UMEA 3240-1//Escherichia coli, Escherichia coli//Shigella sonnei 1DT-1, Escherichia coli C732_98//Escherichia coli, //Escherichia coli, Escherichia coli//Shigella sonnei, Shigella flexneri//Escherichia coli	Core protein	216	9267.13
UniRef50_UPI00301DDCAF	Escherichia coli//Escherichia coli//Escherichia coli O157 str. NCCP15738, Escherichia coli, Escherichia coli//Escherichia coli KTE107, //Escherichia coli, Escherichia coli//Shigella dysenteriae SD1D, Escherichia coli//Shigella boydii, Escherichia coli//Shigella boydii//Shigella boydii	DUF2207 domain-containing protein	83	9242.6
UniRef50_UPI0020327323	Aeromonas allosaccharophila, Aeromonas dhakensis, Aeromonas hydrophila//Aeromonas dhakensis, //Aeromonas veronii, Aeromonas veronii, //Aeromonas hydrophila//Aeromonas dhakensis, Aeromonas hydrophila, //Aeromonas hydrophila	lipase secretion chaperone	90	9200.75
UniRef50_A0A376PYE5	Escherichia coli C295_10//Escherichia coli, Escherichia coli, Escherichia coli//Escherichia coli C639_08, Escherichia coli C732_98//Escherichia coli, Escherichia coli//Escherichia coli C796_10, //Escherichia coli, Escherichia coli//Shigella dysenteriae//Shigella dysenteriae, Escherichia coli//Escherichia coli UMEA 3052-1//Escherichia coli, Escherichia coli//Shigella boydii//Shigella boydii	Outer membrane Lom	88	9183.88
UniRef50_A0A377K522	Escherichia coli, Escherichia coli C732_98//Escherichia coli, Escherichia coli//Escherichia coli//Escherichia coli HVH 26 (4-5703913), Escherichia coli//Escherichia coli UMEA 3108-1//Escherichia coli, Escherichia coli//Escherichia coli//Escherichia coli HVH 3 (4-7276001), Escherichia coli//Escherichia coli HVH 55 (4-2646161)//Escherichia coli, Escherichia coli//Escherichia coli//Escherichia coli …	Flagellar protein FliC	90	9180.83
UniRef50_A0A377CHK9	Escherichia coli//Escherichia coli KTE78, Escherichia coli, Escherichia fergusonii//Escherichia fergusonii//Escherichia coli, Shigella flexneri//Escherichia coli//Shigella flexneri, Escherichia coli HVH 6 (3-8296502)//Escherichia coli//Escherichia coli, //Escherichia coli, Escherichia coli//Shigella sonnei, Escherichia coli//Escherichia coli C353_09	Glycine radical enzyme, YjjI family	108	9178.23
UniRef50_A0A085ABQ5	//Enterobacter cloacae, Enterobacter kobei, Enterobacter cloacae subsp. cloacae//Enterobacter cloacae//Enterobacter cloacae, Enterobacter cloacae, Trabulsiella guamensis, Enterobacter cloacae complex sp. OE43NF, Enterobacter cloacae subsp. cloacae//Enterobacter cloacae	PQQ-dependent glucose dehydrogenase	137	9173.9
UniRef50_A0A0P8H070	Enterobacter kobei//Enterobacter kobei//Enterobacter cloacae, Enterobacter cloacae subsp. dissolvens//Enterobacter cloacae, Enterobacter kobei//Enterobacter cloacae, //Enterobacter cloacae complex sp., //Enterobacter cloacae, Enterobacter kobei, Leclercia adecarboxylata, Enterobacter sp. SECR19-1250, Enterobacter cloacae complex sp. OE43NF, Enterobacter cloacae subsp. cloacae//Enterobacter cloaca…	Deferrochelatase	148	9128
UniRef50_A0A377DP52	Escherichia coli//Escherichia coli KTE78, Escherichia coli//Escherichia coli UCI 58, Escherichia coli, Escherichia coli HVH 6 (3-8296502)//Escherichia coli//Escherichia coli, Escherichia coli UMEA 3200-1//Escherichia coli//Escherichia coli, //Escherichia coli, Escherichia coli//Escherichia coli KTE66	Uncharacterized protein	102	9070.55
UniRef50_UPI0022E516A6	//Escherichia coli, Escherichia coli//Shigella sonnei, Escherichia coli	autotransporter-associated beta strand repeat-containing protein	142	9067.3
UniRef50_A0A0H3PF74	Escherichia coli O121//Escherichia coli//Escherichia coli, Escherichia coli//Escherichia coli O55:H7//Escherichia coli, Escherichia coli//Escherichia coli O26:H11, Escherichia coli	Exodeoxyribonuclease 8	92	9047.8
UniRef50_UPI001F2208F0	//Aeromonas caviae, Aeromonas dhakensis, Aeromonas hydrophila//Aeromonas dhakensis, Aeromonas caviae, //Aeromonas hydrophila//Aeromonas dhakensis, Aeromonas hydrophila	hypothetical protein	41	9010.72
UniRef50_A0A6L3X5G1	Enterobacter kobei//Enterobacter kobei//Enterobacter cloacae, Enterobacter cloacae subsp. dissolvens//Enterobacter cloacae, Enterobacter kobei//Enterobacter cloacae, //Enterobacter cloacae complex sp., //Enterobacter cloacae, Enterobacter kobei, Enterobacter sp. SECR19-1250, Enterobacter cloacae complex sp. OE43NF, Enterobacter quasimori, Enterobacter cloacae subsp. cloacae//Enterobacter cloacae/…	Flagellar hook-length control protein FliK (Fragment)	151	9008.25
UniRef50_Q47138	//Escherichia coli, Escherichia coli//Escherichia coli 909945-2, Escherichia coli UMEA 3200-1//Escherichia coli//Escherichia coli, Escherichia coli	Putative uncharacterized protein YdfE	122	8969.58
UniRef50_A0A3S4NUP4	Escherichia coli//Escherichia coli KTE78, Escherichia coli//Escherichia coli UCI 58, Escherichia coli, Escherichia coli//Escherichia coli KTE115, Escherichia coli HVH 6 (3-8296502)//Escherichia coli//Escherichia coli, //Escherichia coli, Escherichia coli//Shigella sonnei	Uncharacterized protein	140	8957.98
UniRef50_UPI00044E73DA	Escherichia coli//Shigella boydii, //Escherichia coli, Shigella sp. PIB, Escherichia coli	amino acid permease	244	8912.42
UniRef50_P76612	Escherichia coli, Escherichia coli//Escherichia coli O89m:H9, //Escherichia coli, Escherichia coli//Shigella boydii, nan	Protein YpjB	165	8822.96
UniRef50_A0A377E4T5	Escherichia coli//Escherichia coli KTE102, Escherichia coli, Escherichia coli KTE119//Escherichia coli, Escherichia coli//Escherichia coli 541-1, Enterobacter kobei, Escherichia coli//Escherichia coli//Escherichia coli UMEA 3148-1, //Escherichia coli, Escherichia coli//Escherichia coli C87_11, Escherichia coli//Escherichia coli KTE64, Escherichia coli//Escherichia coli HVH 170 (4-3026949)//Escher…	Transposase ORF 1, IS66 family	227	8814.39
UniRef50_W1YF94	Escherichia coli//Escherichia coli KTE196//Escherichia coli, Shigella sp. PIB, Escherichia coli, Escherichia coli//Escherichia coli UMEA 3718-1//Escherichia coli, Escherichia coli//Escherichia coli KTE146, Escherichia coli//Escherichia coli KTE115, Escherichia coli//Escherichia coli KTE107, //Escherichia coli, Escherichia coli//Shigella sonnei	Uncharacterized protein (Fragment)	117	8782.55
UniRef50_A0A834ME79	Acinetobacter parvus, Acinetobacter junii, Acinetobacter guillouiae	Long-chain fatty acid transporter (Fragment)	56	8760.17
UniRef50_A0A376H992	Escherichia coli//Escherichia coli KTE78, Escherichia coli//Escherichia coli UCI 58, Shigella sp. PIB, Escherichia coli, Escherichia coli//Escherichia coli KTE146, Escherichia coli//Escherichia coli//Escherichia coli UMEA 3148-1, Escherichia coli HVH 6 (3-8296502)//Escherichia coli//Escherichia coli, Escherichia coli//Escherichia coli HVH 170 (4-3026949)//Escherichia coli, Escherichia coli//Esche…	Invasin	121	8757.91
UniRef50_A0A377CC34	Escherichia coli OK1357//Escherichia coli, Escherichia coli CHS 77//Escherichia coli, Escherichia coli, Escherichia coli//Escherichia coli UMEA 3065-1//Escherichia coli, Shigella flexneri//Escherichia coli//Shigella flexneri, //Escherichia coli, Escherichia coli//Escherichia coli KTE48, Escherichia coli UMEA 3805-1//Escherichia coli//Escherichia coli, Escherichia coli//Shigella sonnei, Escherichi…	Fimbrial outer membrane usher protein StfC	241	8711.61
UniRef50_Q8GA28	Escherichia coli//Escherichia coli KTE111, Escherichia coli//Escherichia coli KTE98, Escherichia coli//Escherichia coli//Escherichia coli UMEA 3656-1, Escherichia coli//Escherichia coli O55:H7//Escherichia coli, Escherichia coli//Shigella sonnei, Escherichia coli O121//Escherichia coli//Escherichia coli, Escherichia coli O99:H6//Escherichia coli, Escherichia coli KTE101//Escherichia coli, //Esche…	L0015 protein	219	8668.29
UniRef50_A0A454A3H6	Escherichia coli O99:H6//Escherichia coli, Escherichia coli C295_10//Escherichia coli, Escherichia coli HVH 86 (4-7026218)//Escherichia coli//Escherichia coli, Escherichia coli//Escherichia coli KTE185//Escherichia coli, Escherichia coli, Escherichia coli//Escherichia coli//Escherichia coli HVH 70 (4-2963531), Escherichia coli//Escherichia coli GSK2022, Escherichia coli//Escherichia coli HVH 170 …	Autotransporter domain-containing protein	151	8594.24
UniRef50_A0A4V6JHA0	Enterobacter kobei//Enterobacter kobei//Enterobacter cloacae, Enterobacter kobei//Enterobacter cloacae, //Enterobacter cloacae complex sp., Enterobacter kobei, Leclercia adecarboxylata, Kosakonia quasisacchari, Enterobacter cloacae complex sp., Enterobacter sp. AM17-18, Enterobacter mori	beta-N-acetylhexosaminidase	99	8593.42
UniRef50_A0A6L9ACD9	Escherichia coli	Exonuclease VIII (Fragment)	93	8590.96
UniRef50_A0A376D917	Escherichia coli//Shigella dysenteriae//Shigella dysenteriae, Escherichia coli//Escherichia coli C654_09, Escherichia coli, Escherichia coli//Escherichia coli//Escherichia coli UMEA 3212-1, Escherichia coli//Shigella sonnei 1DT-1, Escherichia coli//Escherichia coli//Escherichia coli KTE186	Exonuclease from phage origin	87	8523.36
UniRef50_A0A447XGS1	Escherichia coli//Escherichia coli KTE102, Escherichia coli, Escherichia coli//Escherichia coli UMEA 3240-1//Escherichia coli, Escherichia coli//Escherichia coli UMEA 3065-1//Escherichia coli, Escherichia coli HVH 6 (3-8296502)//Escherichia coli//Escherichia coli, //Escherichia coli, Escherichia coli//Escherichia coli KTE154, Escherichia coli C717_10//Escherichia coli	Putative invasin	185	8506.4
UniRef50_D4XD28	Achromobacter xylosoxidans, Achromobacter ruhlandii, Achromobacter insuavis, Achromobacter dolens	(1->4)-alpha-D-glucan 1-alpha-D-glucosylmutase	50	8467.39
UniRef50_UPI00098C3808	//Escherichia coli, Escherichia coli	rhs element protein RhsB	175	8457.46
UniRef50_A0A826K1Q9	Escherichia coli//Escherichia coli KTE78, Escherichia coli//Escherichia coli UCI 58, Escherichia coli, Escherichia coli UMEA 3200-1//Escherichia coli//Escherichia coli, Escherichia coli//Shigella sonnei, //Escherichia coli	Inverse autotransporter adhesin-like protein YeeJ	120	8445.03
UniRef50_UPI001EF81C56	Proteus mirabilis, Providencia alcalifaciens, Providencia alcalifaciens//Proteus mirabilis PR03//Proteus mirabilis, Proteus mirabilis//Proteus mirabilis//Providencia alcalifaciens, Proteus mirabilis//Providencia alcalifaciens	cellulose synthase complex outer membrane protein BcsC	109	8396.2
UniRef50_A0A7G1KXW2	Aeromonas allosaccharophila, Aeromonas dhakensis, Aeromonas hydrophila//Aeromonas dhakensis, //Aeromonas veronii, Aeromonas veronii, //Aeromonas hydrophila//Aeromonas dhakensis, Aeromonas hydrophila, //Aeromonas hydrophila	Flagellin	44	8382.41
UniRef50_UPI002441B8FF	//Aeromonas veronii, Aeromonas veronii	flagellar hook-length control protein FliK	22	8356.75
UniRef50_UPI00352BF89C	Streptococcus salivarius, Streptococcus salivarius PS4, Streptococcus sp. 23.2, Streptococcus sp. 21.1, Streptococcus sp. C150, Streptococcus sp., Streptococcus sp. HMSC10E12//Streptococcus sp., Streptococcus sp. 449_SSPC, Streptococcus sp. 10.1	glycoside hydrolase family 70 protein	130	8350.81
UniRef50_UPI0028DC8763	Staphylococcus haemolyticus, Staphylococcus aureus	DUF1542 domain-containing protein	101	8338.48
UniRef50_A0A2X8ZUX9	Escherichia coli, Escherichia coli C732_98//Escherichia coli	Outer membrane autotransporter barrel domain protein	157	8326.42
UniRef50_A0A792GVQ3	Escherichia coli//Shigella dysenteriae//Shigella dysenteriae, Escherichia coli str. Deng//Escherichia coli, Escherichia coli, Escherichia coli C732_98//Escherichia coli, Escherichia coli//Escherichia coli O26:H11, Escherichia coli//Escherichia coli 907357, Escherichia coli//Shigella boydii//Shigella boydii	Type VI secretion system tip protein VgrG (Fragment)	90	8315.48
UniRef50_A0A2S8D3H7	Escherichia coli OK1357//Escherichia coli, Escherichia coli C343_08//Escherichia coli, Escherichia coli, Escherichia coli//Escherichia coli KTE48, Escherichia coli//Shigella sonnei, Escherichia coli//Escherichia coli HVH 147 (4-5893887)//Escherichia coli	Adhesin	181	8294.42
UniRef50_A0A2X7FG53	//Escherichia coli, Escherichia coli UMEA 3200-1//Escherichia coli//Escherichia coli, Escherichia coli//Escherichia coli KTE48, Escherichia coli	Exonuclease family protein	85	8273.79
UniRef50_A0A376MTL0	Escherichia coli//Escherichia coli KTE78, Escherichia coli, Escherichia fergusonii, Escherichia fergusonii//Escherichia fergusonii//Escherichia coli, Escherichia coli//Escherichia coli KTE146, Escherichia coli//Escherichia coli KTE115, Escherichia coli HVH 6 (3-8296502)//Escherichia coli//Escherichia coli, Escherichia coli UMEA 3200-1//Escherichia coli//Escherichia coli, Escherichia coli//Shigell…	Outer membrane protein	186	8257.03
UniRef50_D7J8E9	Bacteroides xylanisolvens CL03T12C04, Bacteroides sp. AM16-13, Bacteroides xylanisolvens	YD repeat (Two copies)	42	8231.74
UniRef50_A0A377M5S8	Enterobacter cloacae subsp. dissolvens//Enterobacter cloacae, //Enterobacter cloacae, Enterobacter cloacae subsp. cloacae//Enterobacter cloacae//Enterobacter cloacae, Enterobacter cloacae, Enterobacter mori, Enterobacter cloacae subsp. cloacae//Enterobacter cloacae	Protein YchO	45	8202.63
UniRef50_A0A6D1FQ04	Escherichia coli, Escherichia coli//Escherichia coli O112ac:H19//Escherichia coli, Escherichia coli//Escherichia coli O86//Escherichia coli, //Escherichia coli, Escherichia coli//Shigella sonnei, Shigella flexneri//Escherichia coli, Escherichia coli//Shigella boydii	Protein rhsA	168	8187.82
UniRef50_A0A6C9Q923	//Escherichia coli, Escherichia coli//Escherichia coli//Escherichia coli KTE186, Escherichia coli//Escherichia coli UMEA 3201-1//Escherichia coli, Escherichia coli	Exonuclease (Fragment)	78	8164.95
UniRef50_UPI001F1AF789	//Aeromonas caviae, Aeromonas dhakensis, Aeromonas hydrophila//Aeromonas dhakensis, Aeromonas caviae, //Aeromonas hydrophila//Aeromonas dhakensis, Aeromonas hydrophila, //Aeromonas hydrophila	ExeM/NucH family extracellular endonuclease	76	8155.28
UniRef50_A0A376JYP6	Escherichia coli//Escherichia coli//Escherichia coli UMEA 3682-1, Escherichia coli, Escherichia coli//Escherichia coli O112ac:H19//Escherichia coli, Escherichia coli//Escherichia coli HVH 121 (4-6877826)//Escherichia coli, //Escherichia coli, Escherichia coli//Escherichia coli KTE73, Escherichia coli//Shigella sonnei, Escherichia coli//Escherichia coli UMEA 3052-1//Escherichia coli	Type VI secretion system tip protein VgrG	122	8104.78
UniRef50_A0A2Y0PK18	Escherichia coli, Escherichia coli//Shigella sonnei 1DT-1, Escherichia coli//Escherichia coli KTE48, Escherichia coli//Escherichia coli HVH 170 (4-3026949)//Escherichia coli, Escherichia coli//Shigella sonnei, Escherichia coli//Escherichia coli//Escherichia coli HVH 3 (4-7276001), Escherichia coli//Escherichia coli NCCP15647//Escherichia coli, nan, Escherichia coli//Escherichia coli//Escherichia …	Ail/Lom family outer membrane beta-barrel protein	144	8091.07
UniRef50_A0A2H4U011	Escherichia coli str. Deng//Escherichia coli, Escherichia coli KTE103//Escherichia coli, Escherichia coli, Escherichia coli//Escherichia coli UMEA 3240-1//Escherichia coli, Escherichia coli//Escherichia coli O112ac:H19//Escherichia coli, Escherichia coli KTE119//Escherichia coli, Escherichia coli//Escherichia coli O85:H1//Escherichia coli, Shigella flexneri//Escherichia coli//Shigella flexneri, /…	Ail/Lom family outer membrane beta-barrel protein	124	8086.68
UniRef50_UPI0025A04F79	Enterobacter cloacae subsp. dissolvens//Enterobacter cloacae, //Enterobacter cloacae, Enterobacter kobei, Enterobacter cloacae subsp. cloacae//Enterobacter cloacae//Enterobacter cloacae, Enterobacter cloacae, Enterobacter cloacae subsp. cloacae//Enterobacter cloacae	MipA/OmpV family protein	68	8008.76
UniRef50_UPI001629C68D	//Aeromonas caviae, Aeromonas dhakensis, Aeromonas hydrophila//Aeromonas dhakensis, Aeromonas caviae, //Aeromonas hydrophila//Aeromonas dhakensis, Aeromonas hydrophila, //Aeromonas hydrophila	non-ribosomal peptide synthetase	60	8004.71
UniRef50_A0A1V2GG19	Escherichia coli//Escherichia coli KTE196//Escherichia coli, Escherichia coli//Escherichia coli KTE98, Escherichia coli, Escherichia coli//Escherichia coli KTE115, Escherichia coli UMEA 3200-1//Escherichia coli//Escherichia coli, Escherichia coli//Escherichia coli KTE66	Inverse autotransporter adhesin EaeX/Air (Fragment)	130	7994.34
UniRef50_UPI002B47C4AF	//Aeromonas caviae, Aeromonas hydrophila//Aeromonas dhakensis, Aeromonas caviae, //Aeromonas hydrophila//Aeromonas dhakensis, Aeromonas hydrophila, //Aeromonas hydrophila	molybdopterin-dependent oxidoreductase	48	7983.23
UniRef50_A0A379GGL8	Proteus mirabilis ATCC 29906//Providencia alcalifaciens, Providencia alcalifaciens//Proteus mirabilis WGLW6, Providencia alcalifaciens, Proteus mirabilis, Proteus sp.//Proteus sp. HMSC14B05, Providencia alcalifaciens//Proteus mirabilis PR03//Proteus mirabilis, Proteus mirabilis//Proteus mirabilis//Providencia alcalifaciens, Proteus mirabilis//Providencia alcalifaciens	Flagellin 2	74	7977.72
UniRef50_A0A377KA03	Escherichia coli, Escherichia coli//Escherichia coli O85:H1//Escherichia coli, Escherichia coli//Escherichia coli//Escherichia coli O25b:H4, Enterobacter kobei, Escherichia sp. KTE31, Escherichia coli//Escherichia coli C796_10, //Escherichia coli, Escherichia coli//Escherichia coli UMEA 3489-1//Escherichia coli, Escherichia coli//Escherichia coli LAU-EC6, Escherichia coli//Escherichia coli HVH 55…	Lysozyme	153	7968.56
UniRef50_A0A2X1PCF9	Escherichia coli//Escherichia coli C654_09, Escherichia coli, //Escherichia coli, Escherichia coli//Escherichia coli KTE48, Escherichia coli//Shigella sonnei, Escherichia coli//Escherichia coli NCCP15647//Escherichia coli, Escherichia coli//Shigella sonnei//Escherichia coli, Escherichia coli//Shigella boydii	Deubiquitinase	113	7892.49
UniRef50_UPI00311ACB70	//Escherichia coli, Escherichia coli//Shigella sonnei, Escherichia coli//Escherichia coli KTE64, Escherichia coli	prophage tail fiber N-terminal domain-containing protein	113	7875.36
UniRef50_A0A093DK27	Escherichia coli, Escherichia coli//Escherichia coli UMEA 3065-1//Escherichia coli, Escherichia coli//Escherichia coli//Escherichia coli UMEA 3148-1, Escherichia coli//Escherichia coli KTE56, nan	Actin cross-linking toxin VgrG1	109	7870.89
UniRef50_UPI0024BD23B8	Clostridium sp. D43t1_170807_H7, Clostridium perfringens	L,D-transpeptidase	52	7852.71
UniRef50_E8PTW6	Shigella sp. PIB, Escherichia coli, Escherichia coli//Escherichia coli UMEA 3240-1//Escherichia coli, //Escherichia coli, Escherichia coli//Escherichia coli KTE48, Escherichia coli//Shigella sonnei, Escherichia coli KTE75//Escherichia coli	Type I RHS protein	156	7849.31
UniRef50_UPI00053AE724	Achromobacter insuavis, Achromobacter xylosoxidans, Bordetella holmesii, Achromobacter ruhlandii, Bordetella genomosp. 1, Achromobacter dolens, Bordetella trematum	hemin-degrading factor	43	7823.62
UniRef50_UPI000A877F0A	Streptococcus salivarius, Streptococcus pneumoniae, Streptococcus sp. C150, Streptococcus salivarius M18, Streptococcus sp., Streptococcus sp. 449_SSPC, Streptococcus sp. 15.1	glycoside hydrolase family 70 protein	145	7815.63
UniRef50_A0A0H2V5U5	Escherichia coli//Escherichia coli C639_08, Escherichia coli//Escherichia coli//Escherichia coli UMEA 3656-1, Escherichia coli//Escherichia coli//Escherichia coli HVH 26 (4-5703913), Escherichia coli//Escherichia coli GSK2022, Escherichia coli//Escherichia coli LAU-EC6, Escherichia coli//Escherichia coli//Escherichia coli KTE186, Escherichia coli//Escherichia coli//Escherichia coli O25b:H4, Esche…	Glucose-1-phosphatase	149	7800.45
UniRef50_A0A447N330	Trabulsiella guamensis, Enterobacter kobei//Enterobacter kobei//Enterobacter cloacae, Enterobacter cloacae subsp. dissolvens//Enterobacter cloacae, Enterobacter kobei//Enterobacter cloacae, //Enterobacter cloacae complex sp., //Enterobacter cloacae, Enterobacter kobei, Leclercia adecarboxylata, Enterobacter sp. SECR19-1250, Enterobacter cloacae complex sp. OE43NF, Enterobacter quasimori, Enteroba…	DUF3971 domain-containing protein	156	7791.82
UniRef50_P76347	Escherichia coli, //Escherichia coli, Escherichia coli//Escherichia coli KTE61, Escherichia coli//Escherichia coli C87_11, Escherichia coli//Shigella sonnei	Inverse autotransporter adhesin YeeJ	133	7786.08
UniRef50_K8WU88	Providencia alcalifaciens//Providencia stuartii//Providencia stuartii, Providencia stuartii, Providencia alcalifaciens//Providencia stuartii MRSN 2154, Providencia stuartii ATCC 25827//Providencia alcalifaciens, Providencia alcalifaciens//Providencia stuartii	DNA ligase B	44	7757.67
UniRef50_R9RHK6	Acinetobacter junii	VgrG-2 (Fragment)	34	7753.21
UniRef50_J7TSG7	Streptococcus salivarius, Streptococcus pneumoniae, Streptococcus salivarius M18, Streptococcus sp., Streptococcus sp. 22.1, Streptococcus sp. 449_SSPC, Streptococcus sp. 10.1	Choline binding protein A	70	7727.63
UniRef50_P03738	Escherichia coli O99:H6//Escherichia coli, Escherichia coli//Escherichia coli C9_92, Escherichia coli//Escherichia coli C654_09, Escherichia coli, Escherichia fergusonii//Escherichia fergusonii//Escherichia coli, Enterobacter kobei, //Escherichia coli, Escherichia coli//Escherichia coli UMEA 3703-1//Escherichia coli, Escherichia coli//Escherichia coli C87_11, Escherichia coli//Escherichia coli UM…	Tail tip protein L	125	7658.35
UniRef50_A0A376FJR7	Enterobacter kobei//Enterobacter kobei//Enterobacter cloacae, Enterobacter kobei//Enterobacter cloacae, //Enterobacter cloacae complex sp., Enterobacter kobei, Enterobacter quasimori, Enterobacter cloacae complex sp., Enterobacter sp. AM17-18, Enterobacter mori	Protein YjjI	73	7656.63
UniRef50_A0A377E838	Escherichia coli//Escherichia coli//Escherichia coli UMEA 3682-1, Escherichia coli, Escherichia coli//Escherichia coli O112ac:H19//Escherichia coli, Escherichia coli//Escherichia coli 541-1, //Escherichia coli, Escherichia coli//Escherichia coli KTE48, Escherichia coli UMEA 3805-1//Escherichia coli//Escherichia coli, Escherichia coli//Shigella boydii, Escherichia coli//Shigella dysenteriae//Shige…	RhsC element core protein RshC	137	7656.24
UniRef50_P32051	Escherichia coli//Escherichia coli KTE111, Escherichia coli, Escherichia coli//Escherichia coli O89m:H9, Escherichia coli C496_10//Escherichia coli, //Escherichia coli, Shigella flexneri//Escherichia coli	Uncharacterized lipoprotein YdeK	135	7649.67
UniRef50_UPI001EE7C8C0	Escherichia coli//Escherichia coli KTE185//Escherichia coli, Escherichia coli, //Escherichia coli, Escherichia coli//Escherichia coli C87_11, nan	rhs element protein RhsB	153	7633.38
UniRef50_P32674	Escherichia coli//Escherichia coli//Escherichia coli O157 str. NCCP15738, Escherichia coli, Escherichia coli//Escherichia coli O89m:H9, Escherichia coli C496_10//Escherichia coli, Escherichia coli C732_98//Escherichia coli, //Escherichia coli, Shigella flexneri//Escherichia coli, nan	Probable dehydratase PflD	183	7602.37
UniRef50_A0A380EPW8	Staphylococcus haemolyticus, Staphylococcus aureus	N-acetylmuramoyl-L-alanine amidase, family 4	49	7597.31
UniRef50_A0AAX2KHB5	Escherichia coli//Escherichia coli//Escherichia coli O157 str. NCCP15738, Escherichia coli, Escherichia coli C496_10//Escherichia coli, //Escherichia coli, Escherichia coli//Shigella sonnei	Adhesin	171	7584.31
UniRef50_F7SUR4	Achromobacter xylosoxidans, Achromobacter ruhlandii, Achromobacter insuavis	Flagellin	61	7571.02
UniRef50_UPI0002B55144	Streptococcus downei F0415, Streptococcus sobrinus TCI-355, Streptococcus sp. 22.1, Streptococcus sobrinus TCI-175, Streptococcus sobrinus TCI-342, Streptococcus sp. 23.2, Streptococcus sobrinus TCI-61, Streptococcus sp. 2.1, Streptococcus sp. 449_SSPC, Streptococcus sp. 15.1, Streptococcus salivarius, Streptococcus sobrinus TCI-349, Streptococcus sobrinus, Streptococcus sobrinus TCI-345, Strepto…	transglycosylase domain-containing protein	213	7556.49
UniRef50_A0A2X2BZM5	Proteus mirabilis ATCC 29906//Providencia alcalifaciens, Providencia alcalifaciens//Proteus mirabilis WGLW6, Providencia alcalifaciens, Proteus mirabilis, Providencia alcalifaciens//Proteus mirabilis PR03//Proteus mirabilis, Proteus mirabilis//Proteus mirabilis//Providencia alcalifaciens, Proteus mirabilis//Providencia alcalifaciens	Uncharacterized protein	106	7544.07
UniRef50_A0A376TDX9	Escherichia coli//Escherichia coli KTE78, Escherichia coli, Escherichia sp. KTE31, Escherichia coli HVH 6 (3-8296502)//Escherichia coli//Escherichia coli, Escherichia coli//Escherichia coli C353_09	Adhesin	146	7524.4
UniRef50_G1VC94	Prevotella jejuni, Prevotella denticola DNF00960, Prevotella sp. oral taxon 313, Prevotella vespertina, Prevotella denticola, Prevotella sp. oral taxon 306 str. F0472	YD repeat (Two copies)	58	7514.79
UniRef50_P33346	Escherichia coli, Escherichia coli//Escherichia coli O89m:H9, Escherichia coli//Escherichia coli HVH 121 (4-6877826)//Escherichia coli, Escherichia coli//Escherichia coli O86//Escherichia coli, //Escherichia coli, Escherichia coli//Escherichia coli//Escherichia coli UMEA 3151-1	Uncharacterized protein YehI	174	7513.04
UniRef50_A0A377K6I9	Escherichia coli, //Escherichia coli, Escherichia coli//Escherichia coli//Escherichia coli HVH 26 (4-5703913), Escherichia coli//Escherichia coli UMEA 3489-1//Escherichia coli, Escherichia coli//Escherichia coli HVH 55 (4-2646161)//Escherichia coli	Uncharacterized protein conserved in bacteria	36	7489.68
UniRef50_A0AAN3M6I6	Escherichia coli	Rhs element Vgr protein	93	7489.58
UniRef50_P53514	Proteus mirabilis ATCC 29906//Providencia alcalifaciens, Providencia alcalifaciens//Proteus mirabilis WGLW6, Providencia alcalifaciens, Proteus mirabilis, Proteus sp.//Proteus sp. HMSC14B05, Providencia alcalifaciens//Proteus mirabilis PR03//Proteus mirabilis, Proteus mirabilis//Proteus mirabilis//Providencia alcalifaciens, Proteus mirabilis//Providencia alcalifaciens	Outer membrane usher protein PmfC	81	7472.13
UniRef50_A0A8T6AAI6	Escherichia coli//Shigella boydii, Escherichia coli	Type VI secretion system tip protein VgrG (Fragment)	70	7439.19
UniRef50_A0A377DAT3	Escherichia coli//Escherichia coli KTE98, Shigella sp. PIB, Escherichia coli//Escherichia coli//Escherichia coli UMEA 3656-1, Escherichia coli//Escherichia coli//Escherichia coli HVH 26 (4-5703913), Escherichia coli//Escherichia coli GSK2022, Escherichia coli//Escherichia coli UMEA 3489-1//Escherichia coli, Trabulsiella guamensis, Escherichia coli//Escherichia coli LAU-EC6, Escherichia coli//Esch…	Cellulose synthase subunit BcsC	174	7381.3
UniRef50_A0A822WQH2	Trabulsiella guamensis, Enterobacter kobei//Enterobacter kobei//Enterobacter cloacae, Enterobacter cloacae subsp. dissolvens//Enterobacter cloacae, Enterobacter kobei//Enterobacter cloacae, //Enterobacter cloacae complex sp., //Enterobacter cloacae, Enterobacter kobei, Enterobacter sp. SECR19-1250, Enterobacter mori, Enterobacter cloacae complex sp. OE43NF, Enterobacter quasimori, Enterobacter cl…	Methyl-accepting chemotaxis sensory transducer	156	7378.78
UniRef50_UPI0020219EF6	Escherichia coli HVH 86 (4-7026218)//Escherichia coli//Escherichia coli, Shigella sp. PIB, Escherichia coli, Escherichia coli//Escherichia coli O85:H1//Escherichia coli, Escherichia fergusonii, Escherichia fergusonii//Escherichia fergusonii//Escherichia coli, Escherichia coli//Escherichia coli//Escherichia coli UMEA 3656-1, Escherichia coli//Escherichia coli KTE146, //Escherichia coli, Escherichi…	outer membrane usher protein	170	7365.81
UniRef50_A0A5P0J446	Escherichia coli C343_08//Escherichia coli, Escherichia coli, Escherichia coli//Escherichia coli O112ac:H19//Escherichia coli, //Escherichia coli, Escherichia coli//Shigella sonnei, Shigella flexneri//Escherichia coli, Escherichia coli//Shigella boydii, Escherichia coli//Shigella flexneri 2a	trimethylamine-N-oxide reductase (Fragment)	205	7334.06
UniRef50_D6D777	Bacteroides xylanisolvens CL03T12C04, Bacteroides sp. AM37-9, Bacteroides sp. MSK.20.12, Bacteroides sp. HF-5092, Bacteroides xylanisolvens, Bacteroides sp. 1001136B_160425_E2, Bacteroides sp., Bacteroides sp. AM16-13	Susd and RagB outer membrane lipoprotein	38	7320.25
UniRef50_A0A377K2G7	Escherichia coli HVH 86 (4-7026218)//Escherichia coli//Escherichia coli, Escherichia coli//Escherichia coli KTE185//Escherichia coli, Escherichia coli, //Escherichia coli, Escherichia coli//Escherichia coli HVH 55 (4-2646161)//Escherichia coli, Escherichia coli//Escherichia coli HVH 46 (4-2758776)//Escherichia coli	Cytotoxic necrotizing factor 1	95	7317.63
UniRef50_UPI0022452D91	Escherichia coli	invasin domain 3-containing protein	94	7291.48
UniRef50_UPI0023E440B1	Streptococcus salivarius, Streptococcus salivarius PS4, Streptococcus sp. 10.1, Streptococcus sp. 23.2, Streptococcus sp. 21.1, Streptococcus sp. C150, Streptococcus sp., Streptococcus sp. HMSC10E12//Streptococcus sp., Streptococcus sp. 22.1, Streptococcus sp. 2.1, Streptococcus sp. 449_SSPC, Streptococcus sp. FDAARGOS_192, Streptococcus sp. 15.1	glycoside hydrolase family 70 protein	161	7277.17
UniRef50_N8XUU8	Acinetobacter parvus, Acinetobacter junii	Transporter	74	7257.05
UniRef50_A0A381A786	Bordetella bronchiseptica//Bordetella bronchiseptica 00-P-2796, Bordetella bronchiseptica GA96-01//Bordetella bronchiseptica, Bordetella pertussis, Bordetella bronchiseptica//Bordetella bronchiseptica OSU054, Bordetella bronchiseptica//Bordetella bronchiseptica MO211, Bordetella genomosp. 6, Bordetella bronchiseptica, Bordetella parapertussis, Bordetella bronchiseptica F4563//Bordetella bronchise…	Various environmental stresses-induced protein	23	7251.41
UniRef50_UPI000CF05255	Enterobacter kobei//Enterobacter kobei//Enterobacter cloacae, Escherichia coli KTE101//Escherichia coli, Escherichia coli KTE103//Escherichia coli, Escherichia coli, Escherichia coli//Escherichia coli O55:H7//Escherichia coli, //Escherichia coli, Escherichia coli//Shigella sonnei, Escherichia coli//Escherichia coli HVH 170 (4-3026949)//Escherichia coli, Enterobacter cloacae, Escherichia coli//Esc…	IS66 family transposase	192	7239.78
UniRef50_A0A376TZA6	Escherichia coli C343_08//Escherichia coli, Escherichia coli, Escherichia fergusonii, Escherichia fergusonii//Escherichia fergusonii//Escherichia coli, Escherichia coli//Shigella flexneri, Shigella flexneri//Escherichia coli//Shigella flexneri, //Escherichia coli, Escherichia coli//Escherichia coli C87_11, Escherichia coli//Shigella sonnei, Shigella flexneri//Escherichia coli, Escherichia coli//E…	Formate acetyltransferase 2	181	7220.54
UniRef50_A0A3L9HXR5	Escherichia coli CHS 77//Escherichia coli, Escherichia coli, Escherichia coli//Escherichia coli 541-1, Escherichia coli//Escherichia coli UMEA 3065-1//Escherichia coli, //Escherichia coli, Escherichia coli UMEA 3805-1//Escherichia coli//Escherichia coli, Escherichia coli//Escherichia coli HVH 147 (4-5893887)//Escherichia coli, Escherichia coli//Shigella dysenteriae//Shigella dysenteriae	Regulator (Fragment)	170	7189.79
UniRef50_A0A2J0PYY9	Enterobacter kobei//Enterobacter kobei//Enterobacter cloacae, Enterobacter cloacae subsp. dissolvens//Enterobacter cloacae, Enterobacter kobei//Enterobacter cloacae, //Enterobacter cloacae complex sp., //Enterobacter cloacae, Enterobacter kobei, Enterobacter sp. SECR19-1250, Enterobacter cloacae complex sp. OE43NF, Enterobacter cloacae subsp. cloacae//Enterobacter cloacae//Enterobacter cloacae, E…	Fimbrial biogenesis outer membrane usher protein	138	7145.65
UniRef50_A0A930WVG2	Streptococcus salivarius, Streptococcus salivarius PS4, Streptococcus sp. 10.1, Streptococcus sp. 23.2, Streptococcus sp. 21.1, Streptococcus pneumoniae, Streptococcus salivarius M18, Streptococcus vestibularis, Streptococcus sp., Streptococcus sp. 22.1, Streptococcus sp. 2.1, Streptococcus sp. 449_SSPC, Streptococcus sp. FDAARGOS_192, Streptococcus sp. 15.1	Penicillin-binding protein (Fragment)	181	7121.03
UniRef50_F4NA87	Staphylococcus haemolyticus, Staphylococcus aureus	peptidoglycan glycosyltransferase	100	7109.59
UniRef50_P13458	Escherichia coli, Escherichia coli//Escherichia coli UMEA 3240-1//Escherichia coli, Escherichia coli//Escherichia coli//Escherichia coli UMEA 3212-1, Escherichia coli//Escherichia coli O89m:H9, Escherichia coli C496_10//Escherichia coli, Escherichia coli//Escherichia coli KTE61, Escherichia coli//Escherichia coli KTE73, Escherichia coli//Shigella sonnei, //Escherichia coli, Escherichia coli//Shig…	Nuclease SbcCD subunit C	200	7098.96
UniRef50_A0AAN3TA76	Escherichia coli, //Escherichia coli, Escherichia coli//Shigella sonnei, Escherichia coli//Shigella dysenteriae SD1D, Escherichia coli C717_10//Escherichia coli	Bacterial toxin 34 domain-containing protein	146	7068.52
UniRef50_UPI001E32D2E0	Clostridium perfringens	hypothetical protein	16	7053.57
UniRef50_A0A0H3EDA4	Escherichia coli//Escherichia coli KTE185//Escherichia coli, Escherichia coli, Escherichia coli//Escherichia coli//Escherichia coli HVH 70 (4-2963531), Escherichia coli//Escherichia coli//Escherichia coli HVH 26 (4-5703913), //Escherichia coli, Escherichia coli//Escherichia coli HVH 170 (4-3026949)//Escherichia coli, Escherichia coli//Escherichia coli//Escherichia coli HVH 3 (4-7276001), Escheric…	DUF2169 domain-containing protein	58	7050.06
UniRef50_A0AAN3ADM4	Bacteroides faecalis, Bacteroides xylanisolvens CL03T12C04, Bacteroides sp. AM37-9, Bacteroides sp. MSK.20.12, Bacteroides sp. GM023, Bacteroides xylanisolvens, Bacteroides sp. HF-5092, Bacteroides sp. 1001136B_160425_E2, Bacteroides sp., Bacteroides sp. AM16-13	Core-binding (CB) domain-containing protein	25	6973.12
UniRef50_A0A0E4C342	Enterobacter kobei//Enterobacter cloacae, Escherichia coli, Enterobacter kobei, //Escherichia coli, Escherichia coli//Shigella sonnei, Escherichia coli//Escherichia coli//Escherichia coli UMEA 3151-1, Enterobacter mori	Flagellin	119	6957.17
UniRef50_UPI0030C6C681	//Escherichia coli, Escherichia coli//Shigella sonnei, Escherichia coli//Escherichia coli KTE115, Escherichia coli	Ulp1 family isopeptidase	101	6909.68
UniRef50_UPI002247D59D	Aeromonas veronii	hypothetical protein	43	6907.58
UniRef50_A0A376NSH8	Escherichia coli, //Escherichia coli, Escherichia coli//Escherichia coli C87_11, Escherichia coli//Escherichia coli KTE64, Escherichia coli UMEA 3805-1//Escherichia coli//Escherichia coli, Escherichia coli//Escherichia coli O26:H11, Escherichia coli//Shigella sonnei, Escherichia coli C717_10//Escherichia coli	Deubiquitinating enzyme	104	6902.32
UniRef50_UPI000D484D0D	//Aeromonas veronii, Aeromonas veronii, Aeromonas allosaccharophila	AAA family ATPase	54	6897.81
UniRef50_A0A428HT79	Streptococcus pseudopneumoniae, Streptococcus pneumoniae//Streptococcus mitis 18/56, Streptococcus sp. UMB0029, Streptococcus gwangjuense, Streptococcus symci, Streptococcus vulneris, Streptococcus pneumoniae//Streptococcus pseudopneumoniae, Streptococcus mitis//Streptococcus pneumoniae, Streptococcus mitis//Streptococcus mitis//Streptococcus pneumoniae, Streptococcus chosunense	Histidine triad protein	57	6886.95
UniRef50_A0AA37CTN4	Aeromonas hydrophila, Aeromonas caviae	VWFA domain-containing protein	28	6863.55
UniRef50_UPI0022E4935C	//Aeromonas caviae, Aeromonas dhakensis, Aeromonas hydrophila//Aeromonas dhakensis, Aeromonas caviae, //Aeromonas hydrophila//Aeromonas dhakensis, Aeromonas hydrophila, //Aeromonas hydrophila	collagenase	76	6844.85
UniRef50_A0A3P5DKW9	Escherichia coli//Escherichia coli C654_09, Escherichia coli, //Escherichia coli, Escherichia coli//Escherichia coli C87_11, Escherichia coli//Escherichia coli O26:H11, Escherichia coli//Escherichia coli C353_09, nan	Outer membrane protein IcsA autotransporter	144	6815.75
UniRef50_B7USU2	Escherichia coli//Escherichia coli KTE78, Escherichia coli O99:H6//Escherichia coli, Escherichia coli//Escherichia coli//Escherichia coli HVH 24 (4-5985145), Escherichia coli, Escherichia coli//Escherichia coli//Escherichia coli HVH 70 (4-2963531), //Escherichia coli, Escherichia coli//Escherichia coli UMEA 3489-1//Escherichia coli	Flagellin	111	6804.61
UniRef50_A0A0S2SML7	Aeromonas hydrophila//Aeromonas dhakensis, Aeromonas caviae, Aeromonas veronii, Aeromonas hydrophila, //Aeromonas hydrophila	Flagellin	83	6750.91
UniRef50_D4XRL8	Acinetobacter sp. TUM15071, Acinetobacter parvus, Acinetobacter junii	Uncharacterized protein (Fragment)	32	6743.35
UniRef50_U2J3Q1	Streptococcus sobrinus TCI-349, Streptococcus sobrinus, Streptococcus sobrinus TCI-61, Streptococcus downei F0415, Streptococcus sobrinus TCI-345, Streptococcus sobrinus TCI-355, Streptococcus sobrinus TCI-374, Streptococcus sobrinus TCI-175, Streptococcus sobrinus TCI-342, Streptococcus sobrinus TCI-98, Streptococcus sobrinus W1703//Streptococcus sobrinus	dextransucrase (Fragment)	51	6710.84
UniRef50_A0A8T9CKI0	Escherichia coli//Escherichia coli KTE196//Escherichia coli, Escherichia coli, Escherichia coli KTE119//Escherichia coli, Escherichia coli//Escherichia coli 541-1, //Escherichia coli, Escherichia coli UMEA 3805-1//Escherichia coli//Escherichia coli, Escherichia coli//Shigella boydii//Shigella boydii	RHS repeat protein (Fragment)	138	6684.07
UniRef50_A0A8T5YHT7	//Escherichia coli, Escherichia coli KTE75//Escherichia coli, Escherichia coli	RHS element protein (Fragment)	139	6655.69
UniRef50_U7KFB2	Corynebacterium macginleyi	LTD domain-containing protein	32	6634.93
UniRef50_A0AA43V2L9	Escherichia coli, Escherichia coli//Escherichia coli 541-1, //Escherichia coli, Escherichia coli//Escherichia coli O26:H11, Escherichia coli//Shigella sonnei//Escherichia coli	Autotransporter adhesin Ag43 (Fragment)	152	6626.57
UniRef50_UPI001E2BADC0	Proteus mirabilis ATCC 29906//Providencia alcalifaciens, Providencia alcalifaciens//Proteus mirabilis WGLW6, Providencia alcalifaciens, Proteus mirabilis, Proteus sp.//Proteus sp. HMSC14B05, Providencia alcalifaciens//Proteus mirabilis PR03//Proteus mirabilis, Proteus mirabilis//Proteus mirabilis//Providencia alcalifaciens, Proteus mirabilis//Providencia alcalifaciens	hypothetical protein	77	6583.26
UniRef50_A0A7H4P739	Cronobacter//Cronobacter sakazakii NBRC 102416, Salmonella bongori//Salmonella bongori serovar 48:z35:-//Salmonella enterica, Enterobacter cloacae subsp. cloacae//Enterobacter cloacae//Enterobacter cloacae, Aeromonas veronii, Trabulsiella guamensis, Enterobacter cloacae complex sp. OE43NF, Enterobacter cloacae subsp. dissolvens//Enterobacter cloacae, //Enterobacter cloacae complex sp., Cronobacte…	Hydroxylamine reductase	133	6568.75
UniRef50_A0A137YKD4	Acinetobacter sp. TUM15071, Acinetobacter parvus, Acinetobacter junii	TIGR01666 family membrane protein	32	6559.32
UniRef50_A0A6D0XTM4	Escherichia coli	Uncharacterized protein	58	6558.14
UniRef50_UPI0025705A0B	Providencia alcalifaciens//Proteus mirabilis WGLW6, Proteus mirabilis, Proteus sp.//Proteus sp. HMSC14B05, Providencia alcalifaciens//Proteus mirabilis PR03//Proteus mirabilis, Proteus mirabilis//Proteus mirabilis//Providencia alcalifaciens, Proteus mirabilis//Providencia alcalifaciens	fimbria/pilus outer membrane usher protein	132	6554.33
UniRef50_A0A376SA64	Escherichia coli//Escherichia coli KTE78, Escherichia coli//Escherichia coli KTE98, Escherichia coli//Escherichia coli UCI 58, Escherichia coli, //Escherichia coli, Escherichia coli//Escherichia coli KTE66	Molybdate metabolism regulator MolR-like protein	146	6536.81
UniRef50_A0A7Z1SC63	Staphylococcus haemolyticus, Staphylococcus aureus	ISL3 family transposase (Fragment)	93	6535.37
UniRef50_O52741	Streptococcus pneumoniae//Streptococcus mitis 18/56, Streptococcus mitis 27/7//Streptococcus pneumoniae, Streptococcus pseudopneumoniae, Streptococcus sp. UMB0029, Streptococcus gwangjuense, Streptococcus vulneris, Streptococcus timonensis, Streptococcus pneumoniae//Streptococcus pseudopneumoniae, Streptococcus pneumoniae, Streptococcus mitis//Streptococcus pneumoniae, Streptococcus mitis//Strept…	Penicillin-binding protein 1A (Fragment)	150	6534.18
UniRef50_UPI002285B5FC	Streptococcus salivarius, Streptococcus sp., Streptococcus sp. HMSC10E12//Streptococcus sp., Streptococcus sp. 2.1, Streptococcus sp. 449_SSPC, Streptococcus sp. 10.1, Streptococcus sp. 15.1	N-acetylmuramoyl-L-alanine amidase family protein	77	6526.73
UniRef50_A0A6D0DFX3	Escherichia coli CHS 77//Escherichia coli, Escherichia coli, Escherichia coli UMEA 3200-1//Escherichia coli//Escherichia coli, Escherichia coli//Escherichia coli KTE48, Escherichia coli//Escherichia coli O26:H11	Exodeoxyribonuclease VIII	66	6499.27
UniRef50_A0A376U6D6	Escherichia coli, Escherichia coli//Escherichia coli 541-1, //Escherichia coli, Escherichia coli//Escherichia coli KTE64, Escherichia coli UMEA 3805-1//Escherichia coli//Escherichia coli, Escherichia coli//Shigella boydii//Shigella boydii	Adhesin	137	6497.13
UniRef50_A0A379FEQ6	Proteus mirabilis ATCC 29906//Providencia alcalifaciens, Providencia alcalifaciens//Proteus mirabilis WGLW6, Proteus mirabilis, Proteus sp.//Proteus sp. HMSC14B05, Providencia alcalifaciens//Proteus mirabilis PR03//Proteus mirabilis, Proteus mirabilis//Proteus mirabilis//Providencia alcalifaciens, Proteus mirabilis//Providencia alcalifaciens	Fimbrial outer membrane usher protein	87	6476.17
UniRef50_UPI0002CC5158	Escherichia coli, Escherichia coli//Escherichia coli O112ac:H19//Escherichia coli, Escherichia coli//Escherichia coli HVH 121 (4-6877826)//Escherichia coli, //Escherichia coli, Escherichia coli//Escherichia coli NCCP15647//Escherichia coli, nan	RHS element core protein	145	6468.71
UniRef50_A0A2X1NTW9	Escherichia coli, Escherichia sp. KTE31, Shigella flexneri//Escherichia coli//Shigella flexneri, //Escherichia coli, Escherichia coli//Escherichia coli UMEA 3703-1//Escherichia coli, Escherichia coli//Escherichia coli UMEA 3108-1//Escherichia coli, Escherichia coli//Escherichia coli KTE66, Escherichia coli//Escherichia coli//Escherichia coli O25b:H4	Hemagglutinin/invasin	128	6464.18
UniRef50_A0A376PX07	Escherichia coli//Escherichia coli C9_92, Escherichia coli, Escherichia coli//Escherichia coli C639_08, Escherichia coli//Escherichia coli//Escherichia coli UMEA 3656-1, Escherichia coli//Escherichia coli C796_10, //Escherichia coli, Escherichia coli//Escherichia coli UMEA 3489-1//Escherichia coli, Escherichia coli//Escherichia coli MS 16-3	Porin, autotransporter (AT) family	106	6455.58
UniRef50_A0A2M9GV14	Achromobacter xylosoxidans, Achromobacter ruhlandii	VWFA domain-containing protein	38	6437.79
UniRef50_A0A376WW53	//Escherichia coli, Escherichia coli//Escherichia coli KTE61, Escherichia coli//Escherichia coli UMEA 3718-1//Escherichia coli, Escherichia coli	Interrupted molybdate metabolism regulator	79	6423.2
UniRef50_B4F204	Proteus mirabilis, Providencia alcalifaciens, Providencia alcalifaciens//Proteus mirabilis PR03//Proteus mirabilis, Proteus mirabilis//Proteus mirabilis//Providencia alcalifaciens, Proteus mirabilis//Providencia alcalifaciens	Fimbrial protein	112	6402.85
UniRef50_A0A376WXU8	Escherichia coli//Escherichia coli O55:H7//Escherichia coli, Escherichia coli//Escherichia coli KTE61, Escherichia coli	Molybdate metabolism regulator	97	6401.62
UniRef50_Q0ZKB0	Aeromonas hydrophila, Aeromonas dhakensis, Aeromonas hydrophila//Aeromonas dhakensis, //Aeromonas hydrophila//Aeromonas dhakensis, //Aeromonas hydrophila	ToxR-regulated lipoprotein	57	6386.01
UniRef50_A0A0J3XW08	Escherichia coli//Escherichia coli KTE102, Escherichia coli, Escherichia coli//Escherichia coli//Escherichia coli HVH 70 (4-2963531), Escherichia coli//Escherichia coli//Escherichia coli UMEA 3212-1, Escherichia coli//Escherichia coli//Escherichia coli HVH 26 (4-5703913), //Escherichia coli, Shigella flexneri//Escherichia coli	Glucose-1-phosphatase	65	6368.97
UniRef50_A0A656BLB0	Escherichia coli//Escherichia coli O145:H28, Escherichia coli, Escherichia coli//Escherichia coli O55:H7//Escherichia coli, Escherichia coli UMEA 3200-1//Escherichia coli//Escherichia coli, Escherichia coli//Escherichia coli O26:H11, Escherichia coli//Escherichia coli C347_93	Exodeoxyribonuclease VIII	63	6354.68
UniRef50_B7N3X4	Escherichia coli, Escherichia fergusonii, Escherichia fergusonii//Escherichia fergusonii//Escherichia coli, //Escherichia coli, Escherichia coli//Shigella sonnei, Escherichia coli KTE75//Escherichia coli	Autotransporter domain-containing protein	98	6349.75
UniRef50_P24211	Escherichia coli, Escherichia coli//Escherichia coli O89m:H9, Escherichia coli//Escherichia coli O86//Escherichia coli, Escherichia coli//Escherichia coli KTE61, //Escherichia coli, Escherichia coli//Shigella boydii	Putative protein RhsE	143	6309.14
UniRef50_A0A2M8H401	//Aeromonas veronii, Aeromonas caviae, Aeromonas veronii, Aeromonas hydrophila, //Aeromonas hydrophila	Flagellin (Fragment)	74	6292.37
UniRef50_A0A943QU00	Streptococcus salivarius, Streptococcus salivarius PS4, Streptococcus sp. 10.1, Streptococcus sp. 21.1, Streptococcus sp. C150, Streptococcus sp., Streptococcus vestibularis, Streptococcus sp. 22.1, Streptococcus sp. 2.1, Streptococcus sp. FDAARGOS_192	GBS Bsp-like repeat-containing protein (Fragment)	116	6287.17
UniRef50_UPI0032991D15	//Escherichia coli, Escherichia coli	hypothetical protein	83	6279.43
UniRef50_A0A376LPP2	Pantoea eucrina, Pantoea conspicua, Escherichia coli, Enterobacter kobei, Leclercia adecarboxylata, Shigella flexneri//Escherichia coli//Shigella flexneri, Enterobacter quasimori, //Escherichia coli, Enterobacter mori	Flagellar capping protein	95	6275.46
UniRef50_A0A2X1K2M0	Escherichia coli, Escherichia coli//Escherichia coli 541-1, Escherichia coli//Shigella flexneri, Shigella flexneri//Escherichia coli//Shigella flexneri, //Escherichia coli, Escherichia coli//Shigella sonnei, Escherichia coli//Shigella boydii, Escherichia coli//Shigella flexneri 2a, Escherichia coli//Shigella boydii//Shigella boydii	Large extracellular alpha-helical protein	160	6219.03
UniRef50_Q45773	Bacteroides xylanisolvens CL03T12C04, Bacteroides sp. AM37-9, Bacteroides sp. MSK.20.12, Bacteroides sp. GM023, Bacteroides sp. HF-5092, Bacteroides xylanisolvens, Bacteroides sp. 1001136B_160425_E2, Bacteroides sp., Bacteroides sp. AM16-13	Lyase 2 (Fragment)	44	6214.79
UniRef50_A0A447XVN4	Escherichia coli, Escherichia coli//Escherichia coli UMEA 3065-1//Escherichia coli, //Escherichia coli, Escherichia coli//Escherichia coli GSK2022, Escherichia coli//Escherichia coli KTE64, Escherichia coli//Escherichia coli//Escherichia coli O25b:H4	Non-ribosomal peptide synthase (Yersiniabactin siderophore biosynthetic protein)	104	6197.4
UniRef50_UPI000B8E430B	Escherichia coli, Escherichia coli//Escherichia coli UMEA 3240-1//Escherichia coli, Escherichia coli//Escherichia coli O86//Escherichia coli, //Escherichia coli, Escherichia coli//Shigella sonnei, Escherichia coli//Escherichia coli O26:H11	DUF6531 domain-containing protein	111	6177.77
UniRef50_UPI0032B376E7	Escherichia coli, Escherichia coli//Shigella dysenteriae SD1D, Escherichia coli//Escherichia coli//Escherichia coli UMEA 3212-1, Escherichia coli//Escherichia coli HVH 121 (4-6877826)//Escherichia coli, Escherichia coli//Escherichia coli//Escherichia coli UMEA 3148-1, //Escherichia coli, Escherichia coli//Escherichia coli KTE154, Escherichia coli//Escherichia coli UMEA 3703-1//Escherichia coli, S…	helix-turn-helix domain-containing protein	154	6168.91
UniRef50_A0AAE5K1I6	Escherichia coli, //Escherichia coli, Shigella flexneri//Escherichia coli, Escherichia coli//Shigella dysenteriae SD1D, Escherichia coli//Escherichia coli UMEA 3201-1//Escherichia coli, Escherichia coli KTE75//Escherichia coli	RHS repeat-associated core domain-containing protein (Fragment)	112	6163.02
UniRef50_A0A943LSR3	Streptococcus salivarius, Streptococcus salivarius PS4, Streptococcus sp. 10.1, Streptococcus sp. 23.2, Streptococcus sp. 21.1, Streptococcus pneumoniae, Streptococcus sp. C150, Streptococcus salivarius M18, Streptococcus vestibularis, Streptococcus sp., Streptococcus sp. 22.1, Streptococcus sp. 2.1, Streptococcus sp. 449_SSPC, Streptococcus sp. FDAARGOS_192, Streptococcus sp. 15.1	YhgE/Pip family protein (Fragment)	103	6157.66
UniRef50_N9DK37	Acinetobacter brisouii, Acinetobacter parvus, Acinetobacter junii	Uncharacterized protein	52	6155.44
UniRef50_A0A3S4HG66	Enterobacter cloacae subsp. dissolvens//Enterobacter cloacae, //Enterobacter cloacae, Erwinia sp. S38, Enterobacter kobei, Erwinia sp. S43, Enterobacter mori, Enterobacter quasimori, Pantoea coffeiphila, Enterobacter cloacae subsp. cloacae//Enterobacter cloacae//Enterobacter cloacae, Enterobacter cloacae, Chimaeribacter coloradensis, Enterobacter cloacae complex sp. OE43NF, Leclercia adecarboxyla…	Phosphoglycerol transferase	83	6152.24
UniRef50_UPI0031B6D433	Escherichia coli//Escherichia coli C9_92, Escherichia coli//Escherichia coli KTE98, Escherichia coli, Escherichia fergusonii, Escherichia fergusonii//Escherichia fergusonii//Escherichia coli, //Escherichia coli	hypothetical protein	71	6142
UniRef50_A0A2X1P0Z2	Escherichia coli//Escherichia coli KTE78, Escherichia coli, //Escherichia coli, Escherichia coli//Shigella sonnei, Escherichia coli//Escherichia coli HVH 55 (4-2646161)//Escherichia coli	Eaa prophage protein	111	6130.49
UniRef50_UPI00159B860F	Escherichia coli O99:H6//Escherichia coli, Escherichia coli, Escherichia coli//Escherichia coli O85:H1//Escherichia coli, Escherichia coli//Escherichia coli KTE115, Escherichia coli//Escherichia coli//Escherichia coli HVH 26 (4-5703913), Escherichia coli//Shigella sonnei, //Escherichia coli, Escherichia coli//Escherichia coli HVH 55 (4-2646161)//Escherichia coli	YadA C-terminal domain-containing protein	129	6115.68
UniRef50_UPI00159D7D76	Escherichia coli//Escherichia coli KTE196//Escherichia coli, Escherichia coli O121//Escherichia coli//Escherichia coli, Escherichia coli str. Deng//Escherichia coli, Escherichia coli	rhs element protein RhsC	125	6110.82
UniRef50_UPI00036ACD60	Streptococcus sobrinus, Streptococcus sobrinus TCI-61, Streptococcus sobrinus TCI-345, Streptococcus sobrinus TCI-215, Streptococcus sobrinus TCI-28, Streptococcus sobrinus TCI-355, Streptococcus sobrinus TCI-374, Streptococcus sobrinus TCI-352, Streptococcus sobrinus TCI-342, Streptococcus sobrinus TCI-98, Streptococcus sobrinus TCI-175, Streptococcus sobrinus W1703//Streptococcus sobrinus, Stre…	glycoside hydrolase family 70 protein	59	6094.22
UniRef50_A0A377D3A8	Shigella sp. PIB, Escherichia coli, Escherichia coli UMEA 3200-1//Escherichia coli//Escherichia coli, //Escherichia coli, Escherichia coli//Escherichia coli C796_10	Putative inner membrane protein	65	6092.63
UniRef50_A0A376SCM1	Escherichia coli//Escherichia coli KTE78, //Escherichia coli, Escherichia coli HVH 6 (3-8296502)//Escherichia coli//Escherichia coli, Escherichia coli	Putative outer membrane protein	86	6080.4
UniRef50_A0A380DZG7	Staphylococcus hominis, Staphylococcus haemolyticus	Autolysin	44	6077.64
UniRef50_A0A377B8C2	Escherichia sp. KTE31, Escherichia coli//Shigella sonnei//Escherichia coli, Escherichia coli	Putative molybdate metabolism protein	87	6075.75
UniRef50_A0AA96IYF4	nan, Escherichia coli//Escherichia coli//Escherichia coli O157 str. NCCP15738, Escherichia coli, Escherichia coli C732_98//Escherichia coli	Autotransporter domain-containing protein	91	6057.97
UniRef50_Q39KC7	Burkholderia ambifaria, Burkholderia cepacia, Burkholderia cepacia//Burkholderia ambifaria	Uncharacterized protein	44	6042.05
UniRef50_A0A376W3A2	Escherichia coli, Escherichia coli//Escherichia coli UMEA 3718-1//Escherichia coli, Escherichia coli//Escherichia coli NCCP15647//Escherichia coli, Escherichia coli//Escherichia coli//Escherichia coli KTE186, Escherichia coli//Escherichia coli UMEA 3201-1//Escherichia coli	Exodeoxyribonuclease VIII (Putative partial) from phage origin	114	6040.07
UniRef50_UPI000A3B9699	Escherichia coli//Escherichia coli O112ac:H19//Escherichia coli, Escherichia coli//Escherichia coli KTE154, Escherichia coli//Shigella sonnei, Escherichia coli	RecE family exodeoxyribonuclease	44	5970.56
UniRef50_UPI00290BDC69	Streptococcus salivarius, Streptococcus pneumoniae, Streptococcus sp., Streptococcus sp. 22.1, Streptococcus sp. 2.1, Streptococcus sp. 449_SSPC, Streptococcus sp. 10.1	GH32 C-terminal domain-containing protein	125	5963.72
UniRef50_A0A2X3KAN5	Escherichia coli C343_08//Escherichia coli, Escherichia coli	Adhesin	80	5954.54
UniRef50_A0A376X1V5	Escherichia coli str. Deng//Escherichia coli, Escherichia coli, Escherichia coli//Escherichia coli UMEA 3240-1//Escherichia coli, Escherichia coli//Escherichia coli UMEA 3065-1//Escherichia coli, //Escherichia coli, Escherichia coli//Shigella sonnei, Escherichia coli//Shigella boydii	Methyl-accepting chemotaxis protein IV	166	5950.61
UniRef50_A0A8S0FPZ0	Escherichia coli//Escherichia coli KTE98, Escherichia coli//Escherichia coli UCI 58, Escherichia coli, Escherichia fergusonii, Escherichia fergusonii//Escherichia fergusonii//Escherichia coli	Adhesin	108	5942.81
UniRef50_UPI000DFDF01E	Proteus mirabilis, Proteus mirabilis//Providencia alcalifaciens, Proteus mirabilis//Proteus mirabilis//Providencia alcalifaciens, Providencia alcalifaciens	PQQ-binding-like beta-propeller repeat protein	38	5940.41
UniRef50_A0A3P5DNZ2	Escherichia coli OK1357//Escherichia coli, Escherichia coli, Escherichia coli//Escherichia coli UMEA 3065-1//Escherichia coli, Escherichia coli//Shigella sonnei, Escherichia coli C717_10//Escherichia coli	Deoxyribonuclease RhsC	134	5930.98
UniRef50_UPI001072D25D	Proteus mirabilis//Providencia alcalifaciens, Providencia alcalifaciens//Proteus mirabilis PR03//Proteus mirabilis, Proteus mirabilis//Proteus mirabilis//Providencia alcalifaciens, Proteus mirabilis	fimbria/pilus outer membrane usher protein	127	5927.04
UniRef50_A0A411NQA1	Streptococcus mitis 27/7//Streptococcus pneumoniae, Streptococcus mitis//Streptococcus pneumoniae, Streptococcus mitis//Streptococcus mitis//Streptococcus pneumoniae	Autolysin (Fragment)	23	5851.69
UniRef50_UPI0025CCFDF7	Streptococcus salivarius, Streptococcus sp., Streptococcus sp. 22.1, Streptococcus sp. 2.1, Streptococcus sp. 15.1	N-acetylmuramoyl-L-alanine amidase family protein	91	5836.08
UniRef50_A0A2X2BP25	Proteus mirabilis ATCC 29906//Providencia alcalifaciens, Providencia alcalifaciens//Proteus mirabilis WGLW6, Providencia alcalifaciens, Proteus mirabilis, Proteus sp.//Proteus sp. HMSC14B05, Providencia alcalifaciens//Proteus mirabilis PR03//Proteus mirabilis, Proteus mirabilis//Proteus mirabilis//Providencia alcalifaciens, Proteus mirabilis//Providencia alcalifaciens	Methyl-accepting chemotaxis protein	81	5828.72
UniRef50_A0A377AK67	Enterobacter kobei//Enterobacter kobei//Enterobacter cloacae, Enterobacter kobei//Enterobacter cloacae, //Enterobacter cloacae complex sp., //Enterobacter cloacae, Enterobacter kobei, Leclercia adecarboxylata, Enterobacter sp. SECR19-1250, Enterobacter cloacae complex sp. OE43NF, Enterobacter quasimori, Enterobacter cloacae subsp. cloacae//Enterobacter cloacae//Enterobacter cloacae, Enterobacter …	Putative protease	121	5819.98
UniRef50_A0A447XTP9	//Escherichia coli, Escherichia coli UMEA 3200-1//Escherichia coli//Escherichia coli, Escherichia coli	Putative outer membrane protein	98	5817
UniRef50_UPI00254AD3C3	Corynebacterium macginleyi	choice-of-anchor M domain-containing protein	64	5811.99
UniRef50_A0A376RNV9	Shigella sp. PIB, Escherichia coli, Escherichia coli//Escherichia coli 541-1, Escherichia coli//Escherichia coli UMEA 3065-1//Escherichia coli, //Escherichia coli, Escherichia coli//Escherichia coli KTE48, Escherichia coli UMEA 3805-1//Escherichia coli//Escherichia coli, Escherichia coli//Shigella sonnei, Escherichia coli//Escherichia coli HVH 147 (4-5893887)//Escherichia coli, nan, Escherichia c…	Ig domain-containing protein	161	5789.71
UniRef50_G8LMC7	Enterobacter kobei//Enterobacter kobei//Enterobacter cloacae, Enterobacter cloacae subsp. dissolvens//Enterobacter cloacae, Enterobacter kobei//Enterobacter cloacae, //Enterobacter cloacae complex sp., //Enterobacter cloacae, Enterobacter kobei, Enterobacter sp. SECR19-1250, Enterobacter cloacae complex sp. OE43NF, Enterobacter quasimori, Enterobacter cloacae subsp. cloacae//Enterobacter cloacae/…	Methyl-accepting chemotaxis citrate transducer	139	5782.61
UniRef50_A0AAP6P5D1	Providencia alcalifaciens//Providencia stuartii//Providencia stuartii, Providencia stuartii, Providencia alcalifaciens//Providencia stuartii MRSN 2154, Providencia stuartii ATCC 25827//Providencia alcalifaciens, Providencia alcalifaciens//Providencia stuartii	Fimbrial major subunit CsuA/B family protein	54	5769.22
UniRef50_A0A139N112	Streptococcus cristatus ATCC 51100, Streptococcus cristatus	SCP domain-containing protein	75	5769.14
UniRef50_A0A6G4N9X1	Streptococcus salivarius, Streptococcus sp. 10.1, Streptococcus sp. 23.2, Streptococcus sp. 21.1, Streptococcus salivarius M18, Streptococcus sp., Streptococcus sp. 22.1, Streptococcus sp. 2.1, Streptococcus sp. 449_SSPC, Streptococcus sp. FDAARGOS_192, Streptococcus sp. 15.1	MucBP domain protein	153	5757
UniRef50_UPI00200148C4	Streptococcus salivarius, Streptococcus salivarius PS4, Streptococcus sobrinus, Streptococcus sp. HMSC10E12//Streptococcus sp., Streptococcus sobrinus TCI-215, Streptococcus sobrinus TCI-355, Streptococcus sobrinus TCI-28, Streptococcus sp. 22.1, Streptococcus sp. 2.1, Streptococcus sp. 10.1, Streptococcus sobrinus W1703//Streptococcus sobrinus	glycoside hydrolase family 70 protein	69	5741.21
UniRef50_UPI0027DAB7D7	//Escherichia coli, Escherichia coli//Shigella sonnei, Escherichia coli//Escherichia coli KTE115, Escherichia coli	Ig-like domain-containing protein	84	5738.55
UniRef50_A0A448A4S2	Streptococcus salivarius, Streptococcus pneumoniae, Streptococcus sp., Streptococcus vestibularis, Streptococcus sp. 22.1, Streptococcus sp. 2.1, Streptococcus sp. 10.1	Helix-turn-helix domain-containing protein	63	5731.36
UniRef50_UPI0022392C42	Providencia alcalifaciens//Proteus mirabilis WGLW6, Proteus mirabilis, Proteus sp.//Proteus sp. HMSC14B05, Proteus mirabilis//Proteus mirabilis//Providencia alcalifaciens, Proteus mirabilis//Providencia alcalifaciens	autotransporter domain-containing protein	66	5718.66
UniRef50_B1MFR0	Mycobacteroides chelonae, Mycobacteroides abscessus, [Mycobacterium] chelonae subsp. gwanakae	PknH-like extracellular domain-containing protein	40	5701.37
UniRef50_UPI00301BEB0B	Escherichia coli//Escherichia coli KTE196//Escherichia coli, Escherichia coli, //Escherichia coli, Escherichia coli//Shigella sonnei, nan	tail fiber protein	93	5690.81
UniRef50_UPI0021E71AF5	Escherichia coli, Escherichia coli//Escherichia coli KTE48, Escherichia coli//Escherichia coli HVH 147 (4-5893887)//Escherichia coli, nan, Escherichia coli//Escherichia coli UMEA 3201-1//Escherichia coli	RHS element core protein	125	5687.96
UniRef50_D6CHS9	Streptococcus sp. UMB0029, Streptococcus timonensis, Streptococcus sp. M334, Streptococcus pneumoniae//Streptococcus pseudopneumoniae, Streptococcus rubneri, Streptococcus pneumoniae, Streptococcus mitis//Streptococcus pneumoniae, Streptococcus cristatus ATCC 51100, Streptococcus cristatus, Streptococcus mitis//Streptococcus mitis//Streptococcus pneumoniae, Streptococcus sinensis, Streptococcus v…	Helicase ATP-binding domain-containing protein	96	5679.56
UniRef50_A0A3P1XE74	Escherichia coli KTE103//Escherichia coli, Escherichia coli, Escherichia sp. KTE31, Escherichia coli//Escherichia coli//Escherichia coli HVH 26 (4-5703913), //Escherichia coli, Escherichia coli//Escherichia coli//Escherichia coli UMEA 3151-1, Escherichia coli//Escherichia coli HVH 46 (4-2758776)//Escherichia coli, Escherichia coli//Escherichia coli//Escherichia coli HVH 198 (4-3206106)	Ail/Lom family outer membrane beta-barrel protein (Fragment)	88	5655.51
UniRef50_A0A150NWH5	Streptococcus pseudopneumoniae, Streptococcus pneumoniae//Streptococcus mitis 18/56, Streptococcus gwangjuense, Streptococcus symci, Streptococcus vulneris, Streptococcus pneumoniae//Streptococcus pseudopneumoniae, Streptococcus mitis//Streptococcus pneumoniae, Streptococcus mitis//Streptococcus mitis//Streptococcus pneumoniae, Streptococcus chosunense, Streptococcus sp., Streptococcus oralis//St…	Sialidase	110	5653.8
UniRef50_A0AA42S7K7	Achromobacter insuavis, Achromobacter xylosoxidans, Bordetella holmesii, Bordetella genomosp. 11, Bordetella genomosp. 1, Achromobacter ruhlandii, Bordetella genomosp. 6, Achromobacter dolens, Bordetella bronchiseptica	Methyl-accepting chemotaxis protein (Fragment)	47	5652.05
UniRef50_A0AAQ1P8R5	Pseudomonas putida, Pseudomonas asiatica, Pseudomonas sp. FFUP_PS_41	Leucine-rich repeat domain-containing protein	38	5639.93
UniRef50_A0A8S0FQN1	Escherichia coli//Escherichia coli//Escherichia coli HVH 24 (4-5985145), Escherichia coli//Escherichia coli KTE185//Escherichia coli, Escherichia coli, Escherichia coli//Escherichia coli//Escherichia coli O25b:H4, Escherichia coli//Escherichia coli//Escherichia coli UMEA 3656-1, //Escherichia coli, Escherichia coli//Escherichia coli UMEA 3703-1//Escherichia coli, Escherichia coli//Escherichia col…	Molybdate metabolism regulator MolR-like protein	122	5632.81
UniRef50_UPI0028D0736F	Streptococcus cristatus ATCC 51100, Streptococcus cristatus	ZmpA/ZmpB/ZmpC family metallo-endopeptidase	71	5631.56
UniRef50_A0A4U9U475	Proteus mirabilis, Proteus sp.//Proteus sp. HMSC14B05, Providencia alcalifaciens//Proteus mirabilis PR03//Proteus mirabilis, Proteus mirabilis//Proteus mirabilis//Providencia alcalifaciens, Proteus mirabilis//Providencia alcalifaciens, Chimaeribacter coloradensis	Organic solvent tolerance protein	97	5629.33
UniRef50_A0A484Y4Y2	Enterobacter cloacae subsp. dissolvens//Enterobacter cloacae, //Enterobacter cloacae, Enterobacter kobei, Enterobacter cloacae subsp. cloacae//Enterobacter cloacae//Enterobacter cloacae, Enterobacter cloacae, Chimaeribacter coloradensis, Enterobacter cloacae complex sp. OE43NF, Leclercia adecarboxylata, Enterobacter cloacae subsp. cloacae//Enterobacter cloacae	Flagellar hook-associated 2 domain-containing protein	70	5602.55
UniRef50_A0A376VR24	Escherichia coli//Escherichia coli KTE78, Escherichia coli, Escherichia coli HVH 6 (3-8296502)//Escherichia coli//Escherichia coli, Escherichia coli UMEA 3200-1//Escherichia coli//Escherichia coli, Escherichia coli//Shigella sonnei, //Escherichia coli, Escherichia coli//Escherichia coli C353_09, Escherichia coli//Escherichia coli KTE66	Putative outer membrane usher protein	128	5582.93
UniRef50_A0A377B7H3	Escherichia coli, Escherichia coli//Escherichia coli C639_08, Escherichia coli//Escherichia coli HVH 121 (4-6877826)//Escherichia coli, Shigella flexneri//Escherichia coli//Shigella flexneri, Escherichia coli//Escherichia coli KTE107, Escherichia coli//Escherichia coli O55:H7//Escherichia coli, //Escherichia coli, Escherichia coli//Shigella boydii//Shigella boydii	RhsB element core protein RshB	109	5570.45
UniRef50_A0A770ATC5	Enterobacter sp. SECR19-1250, Escherichia coli//Escherichia coli//Escherichia coli HVH 26 (4-5703913), Escherichia coli//Shigella sonnei, Aeromonas veronii, Enterobacter cloacae complex sp. OE43NF, Escherichia coli//Escherichia coli//Escherichia coli O25b:H4, //Escherichia coli, Shigella flexneri//Escherichia coli, Enterobacter cloacae, Escherichia coli KTE103//Escherichia coli, Escherichia coli/…	IS66 family transposase (Fragment)	128	5540.73
UniRef50_A0A2X1KIR8	Escherichia coli//Escherichia coli//Escherichia coli O157 str. NCCP15738, Escherichia coli//Shigella boydii//Shigella boydii, Escherichia coli	Adhesin	77	5528.45
UniRef50_UPI002B31AC53	Escherichia coli//Escherichia coli KTE78, //Escherichia coli, Escherichia coli HVH 6 (3-8296502)//Escherichia coli//Escherichia coli, Escherichia coli	polymorphic toxin type 34 domain-containing protein	113	5520.31
UniRef50_A0A8T5Z3F7	//Escherichia coli, Escherichia coli//Shigella sonnei, Escherichia coli	AIDA-I family autotransporter YfaL (Fragment)	118	5512.48
UniRef50_A0A379GGK6	Proteus mirabilis ATCC 29906//Providencia alcalifaciens, Providencia alcalifaciens//Proteus mirabilis WGLW6, Providencia alcalifaciens, Proteus mirabilis, Providencia alcalifaciens//Proteus mirabilis PR03//Proteus mirabilis, Proteus mirabilis//Proteus mirabilis//Providencia alcalifaciens, Proteus mirabilis//Providencia alcalifaciens	Flagellar hook-length control protein	60	5455.77
UniRef50_A0A376YB80	Escherichia coli	Exonuclease from phage origin	55	5452.56
UniRef50_UPI00202279FD	Staphylococcus haemolyticus, Staphylococcus hominis, Staphylococcus aureus, Staphylococcus simulans, Staphylococcus sp.	isochorismate synthase	55	5446.62
UniRef50_UPI0023B1A559	Achromobacter xylosoxidans, Achromobacter ruhlandii, Achromobacter insuavis, Achromobacter dolens	methyl-accepting chemotaxis protein	33	5441.47
UniRef50_A0A377BIU4	Escherichia coli//Escherichia coli KTE111, Escherichia coli, Escherichia coli KTE119//Escherichia coli, Escherichia coli//Escherichia coli//Escherichia coli UMEA 3148-1, //Escherichia coli, Escherichia coli//Escherichia coli 909945-2	Exonuclease VIII	45	5440.93
UniRef50_A0A0I2RMC6	Escherichia coli, //Escherichia coli, Escherichia coli//Escherichia coli KTE64, Escherichia coli O121//Escherichia coli//Escherichia coli, Escherichia coli KTE75//Escherichia coli	Oxidoreductase subunit	140	5434.63
UniRef50_UPI0023D99D56	//Aeromonas caviae, Aeromonas hydrophila//Aeromonas dhakensis, Aeromonas caviae, Aeromonas hydrophila, //Aeromonas hydrophila	SbcC/MukB-like Walker B domain-containing protein	47	5428.67
UniRef50_A0A2X2J294	Escherichia coli//Escherichia coli KTE78, Escherichia coli//Escherichia coli//Escherichia coli O157 str. NCCP15738, Escherichia coli, //Escherichia coli, Escherichia coli//Shigella sonnei, Escherichia coli//Escherichia coli KTE73, Escherichia coli//Shigella dysenteriae//Shigella dysenteriae, Escherichia coli//Shigella boydii//Shigella boydii	Protein rhsA	116	5428.42
UniRef50_A0A0K2YRX7	Escherichia coli KTE103//Escherichia coli, Escherichia coli, Enterobacter kobei, Escherichia coli//Escherichia coli O89m:H9, Escherichia coli//Escherichia coli KTE107, Escherichia coli//Escherichia coli//Escherichia coli HVH 26 (4-5703913), //Escherichia coli, Enterobacter cloacae complex sp., Escherichia coli//Shigella boydii	Transposase and inactivated derivatives	150	5412.17
UniRef50_A0AAV1IMG6	Escherichia coli KTE103//Escherichia coli, Escherichia coli, Escherichia coli//Escherichia coli//Escherichia coli HVH 70 (4-2963531), Escherichia coli//Escherichia coli//Escherichia coli UMEA 3212-1, Escherichia coli//Escherichia coli HVH 121 (4-6877826)//Escherichia coli, Escherichia coli//Escherichia coli//Escherichia coli HVH 26 (4-5703913), Escherichia coli//Escherichia coli C353_09, Escheric…	IS66 family transposase ISEc23	134	5403.31
UniRef50_Q47013	//Escherichia coli, Escherichia coli//Escherichia coli//Escherichia coli UMEA 3212-1, Escherichia coli	Protease ElaD	90	5401.61
UniRef50_A0A380DZV4	Staphylococcus haemolyticus, Staphylococcus hominis, Staphylococcus aureus, Staphylococcus simulans, Staphylococcus sp.	DNA 3'-5' helicase	82	5357.52
UniRef50_UPI00159BB5A2	Escherichia coli//Escherichia coli//Escherichia coli HVH 24 (4-5985145), Escherichia coli, Escherichia coli//Escherichia coli O85:H1//Escherichia coli, Escherichia coli//Escherichia coli//Escherichia coli UMEA 3656-1, Escherichia coli//Escherichia coli C796_10	autotransporter domain-containing protein	75	5351.88
UniRef50_A0A8S0FQP7	Escherichia coli O99:H6//Escherichia coli, Escherichia coli C295_10//Escherichia coli, Escherichia coli, Escherichia coli//Escherichia coli O85:H1//Escherichia coli, Escherichia coli//Escherichia coli C639_08, Escherichia coli//Escherichia coli C796_10, Escherichia coli//Escherichia coli KTE61, Escherichia coli//Escherichia coli//Escherichia coli HVH 26 (4-5703913), Escherichia coli//Escherichia …	DUF4132 domain-containing protein	117	5351.56
UniRef50_A0A1F2HPE9	Streptococcus salivarius, Streptococcus sp., Streptococcus sp. 22.1, Streptococcus sp. 2.1, Streptococcus sp. 449_SSPC, Streptococcus sp. 10.1	Choline-binding protein (Fragment)	41	5346.91
UniRef50_A0A0A1A864	Escherichia coli//Escherichia coli O86//Escherichia coli, Shigella flexneri//Escherichia coli, Escherichia coli//Escherichia coli HVH 55 (4-2646161)//Escherichia coli, Escherichia coli	Ail/Lom family outer membrane beta-barrel protein	66	5346.41
UniRef50_A0A376ZMV3	Escherichia coli KTE101//Escherichia coli, Escherichia coli, Escherichia coli//Escherichia coli 541-1, Escherichia coli//Escherichia coli C87_11, Escherichia coli UMEA 3805-1//Escherichia coli//Escherichia coli, Escherichia coli//Escherichia coli O26:H11, Escherichia coli O121//Escherichia coli//Escherichia coli	Putative Rhs Core protein	113	5334.52
UniRef50_A0A829L8T4	Escherichia coli//Escherichia coli KTE78, Escherichia coli//Escherichia coli KTE98, Shigella sp. PIB, Escherichia coli, Escherichia fergusonii//Escherichia fergusonii//Escherichia coli, Escherichia coli//Escherichia coli KTE115, Escherichia coli HVH 6 (3-8296502)//Escherichia coli//Escherichia coli, //Escherichia coli, Escherichia coli//Shigella sonnei, Escherichia coli//Escherichia coli C353_09,…	Type 1 secretion target domain protein	93	5321.36
UniRef50_A0A2W6P726	Escherichia coli//Escherichia coli KTE78, Escherichia coli//Escherichia coli UCI 58, Escherichia coli, Escherichia sp. KTE31, Escherichia coli HVH 6 (3-8296502)//Escherichia coli//Escherichia coli, //Escherichia coli, Escherichia coli//Shigella sonnei, Escherichia coli//Escherichia coli KTE66	DUF2138 domain-containing protein (Fragment)	93	5319.29
UniRef50_A0A655DH54	Trabulsiella guamensis, Enterobacter kobei//Enterobacter kobei//Enterobacter cloacae, Enterobacter kobei//Enterobacter cloacae, //Enterobacter cloacae complex sp., Enterobacter kobei, Enterobacter sp. SECR19-1250, Enterobacter cloacae, Enterobacter cloacae complex sp., Enterobacter sp. AM17-18, Enterobacter mori	Phosphoglycerol transferase	76	5317.9
UniRef50_UPI00223058EC	Aeromonas veronii	fibronectin type III domain-containing protein	42	5303.83
UniRef50_A0A3M0G351	Corynebacterium macginleyi	Surface-anchored membrane protein	64	5300.59
UniRef50_UPI0022466638	Aeromonas veronii	retention module-containing protein	20	5300.43
UniRef50_A0A379UT76	Enterobacter cloacae subsp. dissolvens//Enterobacter cloacae, //Enterobacter cloacae, Enterobacter kobei, Leclercia adecarboxylata, Enterobacter cloacae complex sp. OE43NF, Enterobacter quasimori, Enterobacter cloacae subsp. cloacae//Enterobacter cloacae//Enterobacter cloacae, Enterobacter cloacae, Enterobacter sp. AM17-18, Enterobacter mori, Enterobacter cloacae subsp. cloacae//Enterobacter cloa…	Lipoprotein	121	5299.56
UniRef50_UPI001F42EE96	Aeromonas dhakensis, Aeromonas hydrophila//Aeromonas dhakensis, //Aeromonas veronii, Aeromonas veronii, //Aeromonas hydrophila//Aeromonas dhakensis, Aeromonas hydrophila, //Aeromonas hydrophila	outer membrane protein transport protein	78	5298.47
UniRef50_UPI00223C23A4	Streptococcus salivarius, Streptococcus salivarius PS4, Streptococcus sp. 10.1, Streptococcus sp. 23.2, Streptococcus sp. 21.1, Streptococcus sp. C150, Streptococcus salivarius M18, Streptococcus sp., Streptococcus sp. 22.1, Streptococcus sp. 2.1, Streptococcus sp. 449_SSPC, Streptococcus sp. FDAARGOS_192, Streptococcus sp. 15.1	glycoside hydrolase family 66 protein	100	5296.2
UniRef50_A0A6L6ZRV9	Escherichia coli HVH 86 (4-7026218)//Escherichia coli//Escherichia coli, Escherichia coli, Escherichia coli//Escherichia coli O112ac:H19//Escherichia coli, Escherichia coli//Escherichia coli UMEA 3065-1//Escherichia coli, Escherichia coli//Escherichia coli KTE107, //Escherichia coli, Escherichia coli//Shigella sonnei	Tail fiber protein	88	5295.42
UniRef50_UPI001CC7DD92	Burkholderia ambifaria, Burkholderia cepacia, Burkholderia cepacia//Burkholderia ambifaria	amino acid adenylation domain-containing protein	31	5293.35
UniRef50_A0A377F781	Escherichia coli//Shigella boydii, Escherichia coli, //Escherichia coli, Aeromonas veronii, Escherichia coli//Escherichia coli NCCP15647//Escherichia coli, Escherichia coli//Escherichia coli 907357, Escherichia coli O121//Escherichia coli//Escherichia coli	Putative formate acetyltransferase 3 (Pyruvate formate lyase 3)	79	5284.11
UniRef50_UPI00111CEA3F	Escherichia coli, Escherichia coli//Escherichia coli KTE154, Escherichia coli//Escherichia coli//Escherichia coli UMEA 3151-1, Escherichia coli//Escherichia coli KTE56, nan	rhs element protein RhsD	115	5278.01
UniRef50_A0A5Q2EMS9	Escherichia coli C343_08//Escherichia coli, Escherichia coli O99:H6//Escherichia coli, Escherichia coli//Shigella dysenteriae 1617, Escherichia coli//Escherichia coli KTE98, Escherichia coli, Escherichia coli//Escherichia coli UMEA 3052-1//Escherichia coli, Escherichia coli HVH 6 (3-8296502)//Escherichia coli//Escherichia coli, Escherichia coli//Escherichia coli O55:H7//Escherichia coli, Escheric…	IS66-like element ISEc8 family transposase	143	5277.53
UniRef50_D0SMT3	Acinetobacter junii	Rhs element Vgr protein	42	5274.68
UniRef50_A0A2X1N671	Escherichia coli//Escherichia coli C9_92, Escherichia coli, Escherichia fergusonii, Escherichia fergusonii//Escherichia fergusonii//Escherichia coli, Escherichia coli//Shigella sonnei 1DT-1, Shigella flexneri//Escherichia coli//Shigella flexneri, //Escherichia coli, Escherichia coli//Shigella boydii//Shigella boydii, Escherichia coli KTE75//Escherichia coli, Escherichia coli//Shigella sonnei//Esc…	Molybdate metabolism regulator MolR-like protein	121	5262.66
UniRef50_F9P7R6	Streptococcus sinensis, Streptococcus cristatus	pullulanase	61	5240.48
UniRef50_A0AAN3V782	Escherichia coli C343_08//Escherichia coli, Escherichia coli HVH 6 (3-8296502)//Escherichia coli//Escherichia coli, Escherichia coli, Escherichia coli C717_10//Escherichia coli	DUF6531 domain-containing protein	85	5236.5
UniRef50_Q4L3M1	Staphylococcus haemolyticus, Staphylococcus aureus	Transposase for ISSha1	89	5233.45
UniRef50_A0A376KWW9	Escherichia coli, //Escherichia coli, Escherichia coli//Escherichia coli C353_09, Escherichia coli O121//Escherichia coli//Escherichia coli, Escherichia coli//Shigella boydii//Shigella boydii	Protein, C-ter, truncated protein	64	5230.2
UniRef50_UPI0003701799	Streptococcus sobrinus, Streptococcus sobrinus TCI-61, Streptococcus sobrinus TCI-345, Streptococcus sobrinus TCI-215, Streptococcus sobrinus TCI-355, Streptococcus sobrinus TCI-175, Streptococcus sobrinus TCI-352, Streptococcus sobrinus TCI-342, Streptococcus sobrinus TCI-98, Streptococcus sobrinus W1703//Streptococcus sobrinus, Streptococcus sobrinus TCI-384	glycoside hydrolase family 70 protein	44	5210.21
UniRef50_UPI001F0199A7	Proteus mirabilis, Providencia alcalifaciens, Proteus sp.//Proteus sp. HMSC14B05, Providencia alcalifaciens//Proteus mirabilis PR03//Proteus mirabilis, Proteus mirabilis//Proteus mirabilis//Providencia alcalifaciens, Proteus mirabilis//Providencia alcalifaciens	Tar ligand binding domain-containing protein	76	5191.01
UniRef50_A0A1R1JQV2	Achromobacter xylosoxidans, Achromobacter ruhlandii, Achromobacter insuavis, Achromobacter dolens	WG repeat-containing protein	51	5173.69
UniRef50_A0A1X3JBS8	Escherichia coli//Escherichia coli C654_09, Escherichia coli, //Escherichia coli, Escherichia coli//Shigella sonnei, Escherichia coli//Escherichia coli O26:H11, Escherichia coli//Shigella dysenteriae SD1D	Transposase	129	5163.49
UniRef50_UPI0013D6B395	Proteus mirabilis, Proteus sp.//Proteus sp. HMSC14B05, Providencia alcalifaciens//Proteus mirabilis PR03//Proteus mirabilis, Proteus mirabilis//Proteus mirabilis//Providencia alcalifaciens, Proteus mirabilis//Providencia alcalifaciens	fimbria/pilus outer membrane usher protein	69	5162.96
UniRef50_V9UTW0	Pseudomonas putida, Pseudomonas asiatica, Pseudomonas sp. FFUP_PS_41	Dermonecrotic toxin N-terminal domain-containing protein	28	5162.92
UniRef50_UPI001F12C056	Achromobacter xylosoxidans, Achromobacter ruhlandii, Achromobacter insuavis, Achromobacter dolens	methyl-accepting chemotaxis protein	36	5159.51
UniRef50_UPI0012476807	//Aeromonas caviae, Aeromonas hydrophila//Aeromonas dhakensis, Aeromonas caviae, //Aeromonas hydrophila//Aeromonas dhakensis, Aeromonas hydrophila, //Aeromonas hydrophila	DUF1566 domain-containing protein	80	5156.37
UniRef50_V2VMH6	Acinetobacter brisouii, Acinetobacter junii	Transposase IS4-like domain-containing protein	76	5149
UniRef50_UPI0023B8893A	Escherichia coli, Escherichia coli//Escherichia coli//Escherichia coli UMEA 3212-1, Escherichia coli//Escherichia coli HVH 121 (4-6877826)//Escherichia coli, Escherichia coli//Shigella sonnei 1DT-1, Escherichia coli//Escherichia coli//Escherichia coli UMEA 3148-1, //Escherichia coli, Escherichia coli//Escherichia coli KTE154, Escherichia coli//Escherichia coli UMEA 3703-1//Escherichia coli, Shige…	flagellin	82	5130.6
UniRef50_UPI000A7EDB29	Escherichia coli//Escherichia coli KTE98, Escherichia coli//Escherichia coli UCI 58, Escherichia coli, Escherichia coli//Escherichia coli KTE146, //Escherichia coli	type III secretion system needle length determinant, SpaN/EivJ family	90	5127.57
UniRef50_K1KAB3	Aeromonas hydrophila, Aeromonas hydrophila//Aeromonas dhakensis	T1SS-143 repeat domain-containing protein (Fragment)	33	5109.77
UniRef50_A0A7J5GQX0	Bacteroides xylanisolvens CL03T12C04, Bacteroides sp. AM37-9, Bacteroides sp. MSK.20.12, Bacteroides sp. HF-5092, Bacteroides xylanisolvens, Bacteroides sp. 1001136B_160425_E2, Bacteroides sp., Bacteroides sp. AM16-13	DUF2776 domain-containing protein (Fragment)	22	5102.4
UniRef50_UPI00195517E6	Enterobacter cloacae subsp. dissolvens//Enterobacter cloacae, Enterobacter kobei//Enterobacter cloacae, //Enterobacter cloacae, Enterobacter kobei, Leclercia adecarboxylata, Enterobacter sp. SECR19-1250, Enterobacter cloacae complex sp. OE43NF, Enterobacter quasimori, Enterobacter cloacae subsp. cloacae//Enterobacter cloacae//Enterobacter cloacae, Cronobacter sakazakii//Cronobacter, Enterobacter …	uroporphyrinogen-III C-methyltransferase	105	5099.13
UniRef50_A0A5K7Y713	Moellerella wisconsensis, Providencia alcalifaciens, Providencia alcalifaciens//Providencia stuartii//Providencia stuartii, Providencia stuartii, Providencia alcalifaciens//Providencia stuartii MRSN 2154, Providencia stuartii ATCC 25827//Providencia alcalifaciens, Providencia alcalifaciens//Providencia stuartii	Fimbrial protein SteB	65	5094.01
UniRef50_UPI0024958C44	Streptococcus salivarius, Streptococcus sp. HMSC10E12//Streptococcus sp., Streptococcus sp., Streptococcus sp. 449_SSPC	glycoside hydrolase family 70 protein	89	5090.75
UniRef50_UPI00037484B9	Streptococcus sobrinus, Streptococcus sobrinus TCI-61, Streptococcus sobrinus TCI-345, Streptococcus sobrinus TCI-215, Streptococcus sobrinus TCI-28, Streptococcus sobrinus TCI-355, Streptococcus sobrinus TCI-374, Streptococcus sobrinus TCI-352, Streptococcus sobrinus TCI-342, Streptococcus sobrinus TCI-98, Streptococcus sobrinus TCI-175, Streptococcus sobrinus W1703//Streptococcus sobrinus, Stre…	putative cross-wall-targeting lipoprotein signal domain-containing proteiin	57	5089.08
UniRef50_S1Q5J3	Escherichia coli//Escherichia coli O145:H28, Escherichia coli, Escherichia coli//Escherichia coli C796_10, Escherichia coli//Escherichia coli GSK2022, Escherichia coli//Escherichia coli C353_09	3'-5' exoribonuclease Rv2179c-like domain-containing protein (Fragment)	49	5078.27
UniRef50_V8CPN3	Prevotella intermedia, Prevotella intermedia ZT	Lipocalin-like domain-containing protein	73	5077.51
UniRef50_A0A376LP24	Escherichia coli//Escherichia coli KTE102, Escherichia coli, Escherichia coli//Escherichia coli//Escherichia coli UMEA 3212-1, Escherichia coli//Shigella sonnei 1DT-1, Escherichia coli//Escherichia coli//Escherichia coli HVH 26 (4-5703913), //Escherichia coli, Escherichia coli//Escherichia coli HVH 46 (4-2758776)//Escherichia coli, Escherichia coli//Shigella boydii//Shigella boydii	Putative prophage-encoded outer membrane protein	71	5054.68
UniRef50_UPI00192AE590	Achromobacter xylosoxidans, Achromobacter dolens	ESPR domain-containing protein	12	5049.74
UniRef50_A0A7B3MJY3	Escherichia coli//Escherichia coli O145:H28, Escherichia coli, Escherichia coli//Escherichia coli UMEA 3718-1//Escherichia coli, Escherichia coli//Escherichia coli O55:H7//Escherichia coli, //Escherichia coli	Inverse autotransporter beta-barrel domain-containing protein	73	5017.23
UniRef50_A0A376LDF0	Shigella sp. PIB, Escherichia coli, Escherichia coli//Escherichia coli C639_08, //Escherichia coli, Escherichia coli//Escherichia coli C796_10	Hemagluttinin family protein	99	5009.02
UniRef50_UPI002888FBAB	Clostridium perfringens	DNA-processing protein DprA	23	5007.17
UniRef50_UPI00201A7D49	Escherichia coli//Escherichia coli C639_08, Escherichia coli//Escherichia coli GSK2022, Escherichia coli//Escherichia coli LAU-EC6, Escherichia coli//Escherichia coli//Escherichia coli KTE186, Escherichia coli O99:H6//Escherichia coli, Escherichia coli C295_10//Escherichia coli, Escherichia coli//Escherichia coli O85:H1//Escherichia coli, //Escherichia coli, Escherichia coli//Escherichia coli HVH…	fimbria/pilus outer membrane usher protein	118	4994.24
UniRef50_UPI001CEDA6BB	Providencia alcalifaciens//Providencia stuartii, Providencia alcalifaciens//Providencia stuartii MRSN 2154, Providencia alcalifaciens//Providencia stuartii//Providencia stuartii	hypothetical protein	44	4988.94
UniRef50_UPI000D9F0D75	Clostridium perfringens, Clostridium perfringens WAL-14572//Clostridium perfringens	discoidin domain-containing protein	86	4987.63
UniRef50_A0A8S0FT42	Escherichia coli//Escherichia coli UMEA 3489-1//Escherichia coli, Escherichia coli//Escherichia coli//Escherichia coli O25b:H4, Escherichia coli	Flagellar hook-length control protein-like C-terminal domain-containing protein	115	4983.63
UniRef50_UPI00203C1274	Escherichia coli, //Escherichia coli, Shigella flexneri//Escherichia coli, Escherichia coli//Shigella boydii//Shigella boydii, Escherichia coli C717_10//Escherichia coli	DUF551 domain-containing protein	98	4969.56
UniRef50_A0A943QTS0	Streptococcus salivarius, Streptococcus salivarius M18, Streptococcus sp.	DUF1080 domain-containing protein (Fragment)	104	4962.66
UniRef50_A0A1Q8F004	//Aeromonas veronii, Aeromonas veronii	sn-glycerol-3-phosphate-binding periplasmic protein UgpB	51	4939.59
UniRef50_UPI002280C13B	Achromobacter xylosoxidans, Achromobacter ruhlandii, Achromobacter insuavis, Achromobacter dolens	Tar ligand binding domain-containing protein	31	4936.38
UniRef50_A0A376W0Y4	Escherichia coli C295_10//Escherichia coli, Escherichia coli//Escherichia coli//Escherichia coli HVH 24 (4-5985145), Escherichia coli, Escherichia coli//Escherichia coli O85:H1//Escherichia coli, Escherichia coli//Escherichia coli//Escherichia coli UMEA 3656-1, //Escherichia coli, Escherichia coli//Escherichia coli GSK2022, Escherichia coli//Escherichia coli UMEA 3489-1//Escherichia coli, Escheri…	Phosphoglycerol transferase I (Phosphatidylglycerol--membrane-oligosaccharide glycerophosphotransferase)	98	4931.39
UniRef50_A0A979H3S0	Escherichia coli C343_08//Escherichia coli, Escherichia coli	Big-1 domain-containing protein	70	4928.99
UniRef50_UPI002113F5FD	Escherichia coli//Escherichia coli O112ac:H19//Escherichia coli, Escherichia coli//Escherichia coli KTE64, Escherichia coli	rhs element protein RhsC	102	4924.73
UniRef50_UPI0018A6B09F	Staphylococcus haemolyticus, Staphylococcus aureus	YSIRK-type signal peptide-containing protein	26	4911.69
UniRef50_A0A140N4H9	//Escherichia coli, Escherichia coli//Escherichia coli KTE107, Escherichia coli//Escherichia coli 909945-2, Escherichia coli	Rhs family protein-like protein	104	4906.23
UniRef50_A0A1X3I188	Escherichia coli//Shigella sonnei, Escherichia coli	RhsA protein in rhs element	59	4860.16
UniRef50_K1K3H4	//Aeromonas hydrophila//Aeromonas dhakensis, Aeromonas dhakensis, Aeromonas hydrophila//Aeromonas dhakensis, Aeromonas hydrophila	HEAT repeat domain-containing protein	34	4855.6
UniRef50_A0A3P5DQN3	Escherichia coli//Escherichia coli KTE196//Escherichia coli, Escherichia coli//Escherichia coli//Escherichia coli HVH 24 (4-5985145), Escherichia coli, Escherichia coli str. Deng//Escherichia coli, Escherichia fergusonii, Escherichia coli//Escherichia coli C639_08, Escherichia coli//Escherichia coli//Escherichia coli UMEA 3212-1, //Escherichia coli, Escherichia coli//Shigella sonnei, Escherichia …	Phage minor tail protein L	82	4848.36
UniRef50_A0A140ST35	Providencia alcalifaciens//Providencia stuartii//Providencia stuartii, Providencia stuartii, Providencia alcalifaciens//Providencia stuartii MRSN 2154, Providencia stuartii ATCC 25827//Providencia alcalifaciens, Providencia alcalifaciens//Providencia stuartii	Rho-GAP domain-containing protein	44	4846.69
UniRef50_K1JNX9	Aeromonas hydrophila, Aeromonas dhakensis, Aeromonas hydrophila//Aeromonas dhakensis, //Aeromonas hydrophila//Aeromonas dhakensis, //Aeromonas hydrophila	Bacterial transcription activator effector binding domain-containing protein	47	4821.58
UniRef50_UPI001A945CC0	Achromobacter xylosoxidans	autotransporter-associated beta strand repeat-containing protein	14	4801.21
UniRef50_UPI0021CEF5CE	Enterobacter cloacae subsp. dissolvens//Enterobacter cloacae, Enterobacter kobei//Enterobacter cloacae, Escherichia coli, //Enterobacter cloacae, Erwinia sp. S38, Enterobacter kobei, Erwinia sp. S43, Pantoea coffeiphila, Enterobacter cloacae subsp. cloacae//Enterobacter cloacae//Enterobacter cloacae, Enterobacter cloacae, Pantoea agglomerans, Enterobacter mori, Enterobacter cloacae subsp. cloacae…	ImcF-related family protein	113	4800.48
UniRef50_UPI000D0E7D5A	//Enterobacter cloacae complex sp., Shigella flexneri//Escherichia coli, Enterobacter kobei, Enterobacter mori	flagellar filament capping protein FliD	53	4784.24
UniRef50_A0A3R9W6K9	Enterobacter cloacae subsp. dissolvens//Enterobacter cloacae, //Enterobacter cloacae, Enterobacter kobei, Enterobacter quasimori, Enterobacter cloacae subsp. cloacae//Enterobacter cloacae//Enterobacter cloacae, Enterobacter cloacae, Enterobacter cloacae complex sp. OE43NF, Enterobacter mori, Enterobacter cloacae subsp. cloacae//Enterobacter cloacae	Ig-like domain-containing protein (Fragment)	65	4782.49
UniRef50_A0A150NMM5	Streptococcus pneumoniae//Streptococcus pseudopneumoniae, Streptococcus pneumoniae, Streptococcus mitis//Streptococcus pneumoniae, Streptococcus mitis//Streptococcus mitis//Streptococcus pneumoniae, Streptococcus sp. 1001175B_160314_H6, Streptococcus sp.	Histidine triad protein	49	4776.54
UniRef50_A0A0S2SQ00	Aeromonas allosaccharophila, //Aeromonas veronii, Aeromonas lacus, Aeromonas veronii, Aeromonas hydrophila	Chitinase	70	4776.36
UniRef50_UPI000AFA1AB1	Streptococcus salivarius, Streptococcus sp. 23.2, Streptococcus sp. 21.1, Streptococcus sp., Streptococcus sp. HMSC10E12//Streptococcus sp., Streptococcus sp. FDAARGOS_192, Streptococcus sp. 15.1	family 16 glycoside hydrolase	101	4768.71
UniRef50_A0A485JLV5	Escherichia coli//Escherichia coli UCI 58, Escherichia coli, Escherichia fergusonii, Escherichia fergusonii//Escherichia fergusonii//Escherichia coli, Escherichia sp. KTE31, //Escherichia coli	Adhesin for cattle intestine colonization	78	4756.61
UniRef50_A0A5C8FFG6	Brachyspira aalborgi	Ankyrin repeat domain-containing protein	40	4756.14
UniRef50_UPI001E471CBC	Bacteroides xylanisolvens CL03T12C04, Bacteroides sp. AM37-9, Bacteroides sp. MSK.20.12, Bacteroides xylanisolvens, Bacteroides sp. AM16-13	tyrosine-type recombinase/integrase	19	4755.19
UniRef50_A0A377M5X4	//Enterobacter cloacae, Enterobacter sp. SECR19-1250, Enterobacter kobei, Enterobacter cloacae subsp. cloacae//Enterobacter cloacae//Enterobacter cloacae, Enterobacter cloacae, Enterobacter cloacae complex sp. OE43NF, Enterobacter cloacae subsp. cloacae//Enterobacter cloacae	Putative fimbrial protein StkG	85	4752.99
UniRef50_UPI001157FF66	//Escherichia coli, Escherichia coli CHS 77//Escherichia coli, Escherichia coli str. Deng//Escherichia coli, Escherichia coli	polymorphic toxin type 34 domain-containing protein	104	4752.96
UniRef50_UPI000666511F	Achromobacter xylosoxidans	enterochelin esterase domain-containing protein	31	4739.92
UniRef50_UPI001CC7F63A	Escherichia coli//Escherichia coli KTE98, Escherichia coli, Escherichia coli//Escherichia coli O55:H7//Escherichia coli, //Escherichia coli, Escherichia coli//Escherichia coli HVH 170 (4-3026949)//Escherichia coli	efflux RND transporter permease subunit	75	4712.03
UniRef50_A0A6D0Y5W7	Escherichia coli//Escherichia coli NCCP15647//Escherichia coli, Escherichia coli	Exodeoxyribonuclease VIII	42	4697.72
UniRef50_A0A0K5LLT7	//Escherichia coli, Enterobacter cloacae subsp. dissolvens//Enterobacter cloacae, Escherichia coli C732_98//Escherichia coli, Escherichia coli	Ail/Lom family protein	85	4691.37
UniRef50_I6CJZ5	Escherichia coli, //Escherichia coli, Escherichia coli//Escherichia coli KTE73, Escherichia coli//Escherichia coli 909945-2, Escherichia coli//Shigella dysenteriae//Shigella dysenteriae	Uncharacterized protein	56	4686.79
UniRef50_A0A8T3UZX6	Escherichia coli OK1357//Escherichia coli, Escherichia coli str. Deng//Escherichia coli, Escherichia coli, //Escherichia coli, Escherichia coli//Shigella boydii, Escherichia coli//Escherichia coli 909945-2, nan	RHS repeat protein	57	4681.95
UniRef50_E0IX35	Escherichia coli, Escherichia coli//Escherichia coli O26:H11, Escherichia coli//Escherichia coli HVH 147 (4-5893887)//Escherichia coli, Escherichia coli//Shigella dysenteriae//Shigella dysenteriae, nan, Escherichia coli O121//Escherichia coli//Escherichia coli, Escherichia coli//Escherichia coli UMEA 3201-1//Escherichia coli	Fibronectin type-III domain-containing protein	91	4681.47
UniRef50_UPI001255ABF7	Escherichia coli, Escherichia fergusonii, Escherichia fergusonii//Escherichia fergusonii//Escherichia coli, Shigella flexneri//Escherichia coli//Shigella flexneri, //Escherichia coli	phage tail sheath subtilisin-like domain-containing protein	123	4680.41
UniRef50_A0A6S7F1I6	Achromobacter insuavis, Bordetella bronchiseptica//Bordetella bronchiseptica 00-P-2796, Achromobacter xylosoxidans, Bordetella bronchiseptica GA96-01//Bordetella bronchiseptica, Achromobacter ruhlandii, Bordetella genomosp. 11, Bordetella bronchiseptica//Bordetella bronchiseptica OSU054, Bordetella bronchiseptica//Bordetella bronchiseptica MO211, Achromobacter dolens, Bordetella bronchiseptica	Vitamin B12-binding protein	40	4677.73
UniRef50_UPI001604B794	Corynebacterium macginleyi	hypothetical protein	20	4655.88
UniRef50_Q9S0T4	Escherichia coli//Escherichia coli UCI 58, Escherichia coli, //Escherichia coli, Escherichia coli//Escherichia coli KTE73, Escherichia coli//Shigella dysenteriae SD1D	Flagellin	70	4646.12
UniRef50_UPI0011182BBD	Escherichia coli//Escherichia coli KTE78, Escherichia coli//Escherichia coli C9_92, Escherichia coli//Escherichia coli KTE98, Escherichia coli, Escherichia coli//Escherichia coli C639_08, Escherichia coli HVH 6 (3-8296502)//Escherichia coli//Escherichia coli, Escherichia coli//Escherichia coli C796_10, //Escherichia coli	YadA family autotransporter adhesin	89	4644.92
UniRef50_UPI001EFDC5BC	Cronobacter//Cronobacter sakazakii NBRC 102416, Cronobacter sakazakii, Cronobacter, Cronobacter sakazakii//Cronobacter sakazakii//Cronobacter, Cronobacter sakazakii//Cronobacter	inverse autotransporter beta domain-containing protein	31	4616.08
UniRef50_UPI0013E02228	Escherichia coli, Escherichia coli//Escherichia coli//Escherichia coli O25b:H4, Escherichia sp. KTE31, Cronobacter condimenti, //Escherichia coli, Escherichia coli//Escherichia coli UMEA 3703-1//Escherichia coli, Cronobacter sakazakii//Cronobacter, Escherichia coli//Shigella boydii//Shigella boydii	phage tail sheath protein	70	4610.11
UniRef50_A0A8S0FPJ4	Escherichia coli//Escherichia coli C9_92, Escherichia coli//Escherichia coli UCI 58, Escherichia coli//Escherichia coli//Escherichia coli HVH 24 (4-5985145), Escherichia coli, Escherichia coli//Escherichia coli O85:H1//Escherichia coli, Escherichia coli//Escherichia coli C639_08, Escherichia coli//Escherichia coli//Escherichia coli UMEA 3656-1, Escherichia coli//Escherichia coli C796_10, Escheric…	PapC N-terminal domain-containing protein	119	4606.65
UniRef50_G5KCZ1	Streptococcus sobrinus TCI-349, Streptococcus sobrinus, Streptococcus downei F0415, Streptococcus sobrinus TCI-374, Streptococcus sobrinus TCI-175, Streptococcus sobrinus TCI-352, Streptococcus sobrinus TCI-342	dextransucrase	40	4605.02
UniRef50_UPI002AF6B611	Escherichia coli O99:H6//Escherichia coli, Escherichia coli//Escherichia coli C9_92, Escherichia coli//Escherichia coli//Escherichia coli HVH 24 (4-5985145), Escherichia coli, Escherichia coli//Escherichia coli O85:H1//Escherichia coli, Escherichia coli//Escherichia coli//Escherichia coli UMEA 3656-1, Shigella flexneri//Escherichia coli//Shigella flexneri, Escherichia coli//Escherichia coli C796_…	exonuclease subunit SbcC	122	4598.14
UniRef50_A0A139PKR6	Streptococcus iniae, Streptococcus symci, Streptococcus cristatus, Streptococcus sobrinus TCI-175, Streptococcus sobrinus TCI-342, Streptococcus sp. IMAU 99161, Streptococcus rubneri, Streptococcus sobrinus TCI-61, Streptococcus sobrinus, Streptococcus mitis//Streptococcus pneumoniae, Streptococcus sobrinus TCI-345, Streptococcus sobrinus TCI-352, Streptococcus sobrinus TCI-98, Streptococcus sine…	peptidoglycan glycosyltransferase	97	4596.37
UniRef50_A0A377E3Q5	Escherichia coli str. Deng//Escherichia coli, Escherichia coli, Escherichia coli C732_98//Escherichia coli, //Escherichia coli, Escherichia coli//Shigella boydii//Shigella boydii, Escherichia coli KTE75//Escherichia coli	Lipoprotein/autotransporter domain-containing protein	73	4595.89
UniRef50_A0AAN3V2I0	Escherichia coli str. Deng//Escherichia coli, Escherichia coli//Escherichia coli C654_09, Escherichia coli, Escherichia coli//Escherichia coli HVH 147 (4-5893887)//Escherichia coli, Escherichia coli O121//Escherichia coli//Escherichia coli	Protein RhsB	90	4595.32
UniRef50_B1J2Z7	Pseudomonas asiatica, Pseudomonas sp. FFUP_PS_41, Pseudomonas fulva, Pseudomonas putida, Pseudomonas parafulva, Pseudomonas sp. URMO17WK12	DNA ligase B	38	4594.42
UniRef50_A0A379FG04	Proteus mirabilis ATCC 29906//Providencia alcalifaciens, Providencia alcalifaciens, Proteus mirabilis, Providencia alcalifaciens//Proteus mirabilis PR03//Proteus mirabilis, Proteus mirabilis//Proteus mirabilis//Providencia alcalifaciens, Proteus mirabilis//Providencia alcalifaciens	Autotransporter	57	4594.06
UniRef50_UPI001F17720B	//Aeromonas hydrophila//Aeromonas dhakensis, Aeromonas dhakensis, Aeromonas hydrophila//Aeromonas dhakensis, Aeromonas hydrophila	glycoside hydrolase	51	4591.45
UniRef50_UPI000AC7972E	Prevotella intermedia, Prevotella intermedia ZT	hypothetical protein	53	4568.71
UniRef50_UPI000BE1FBEB	Escherichia coli//Escherichia coli O145:H28, Escherichia coli	adhesion domain-containing protein	70	4567.2
UniRef50_A0A376VDL9	//Escherichia coli, Escherichia coli UMEA 3200-1//Escherichia coli//Escherichia coli, Escherichia coli	DUF5507 domain-containing protein	56	4560.55
UniRef50_A0A428DIW5	Streptococcus pseudopneumoniae, Streptococcus pneumoniae//Streptococcus mitis 18/56, Streptococcus symci, Streptococcus vulneris, Streptococcus pneumoniae//Streptococcus pseudopneumoniae, Streptococcus mitis//Streptococcus pneumoniae, Streptococcus mitis//Streptococcus mitis//Streptococcus pneumoniae, Streptococcus sp., Streptococcus sp. CCUG 49591	Histidine motif-containing protein	42	4556.73
UniRef50_A0A447Y3W9	Escherichia coli, Escherichia coli//Escherichia coli UMEA 3065-1//Escherichia coli, Escherichia coli//Shigella sonnei 1DT-1	ImpA-related N-terminal family protein	47	4552.59
UniRef50_UPI00035AE22D	Acinetobacter brisouii, Acinetobacter sp. TUM15071, Acinetobacter junii	hypothetical protein	33	4552.02
UniRef50_UPI0025928C5E	Streptococcus salivarius, Streptococcus sp. 23.2, Streptococcus sp. 21.1, Streptococcus sp., Streptococcus sp. FDAARGOS_192	glycoside hydrolase family 70 protein	79	4548.11
UniRef50_A0A2X1IWG1	//Escherichia coli, Escherichia coli	YD repeat-containing protein	65	4538.87
UniRef50_UPI0006A615E2	Escherichia coli//Escherichia coli KTE111, Escherichia coli//Escherichia coli KTE61, Escherichia coli	RHS element core protein	102	4537.71
UniRef50_A0A9E6PS73	Pseudomonas putida, Pseudomonas asiatica, Pseudomonas sp. FFUP_PS_41	RING-type E3 ubiquitin transferase	32	4537.55
UniRef50_UPI00286B6CA5	Pseudomonas putida, Pseudomonas asiatica, Pseudomonas sp. FFUP_PS_41	hypothetical protein	24	4536.98
UniRef50_P46130	Escherichia coli//Shigella dysenteriae SD1D, //Escherichia coli, Escherichia coli//Escherichia coli O89m:H9, Escherichia coli	Putative acyl-CoA thioester hydrolase YbhC	129	4535.23
UniRef50_UPI001F2F9B23	Enterobacter kobei//Enterobacter kobei//Enterobacter cloacae, Enterobacter cloacae subsp. dissolvens//Enterobacter cloacae, Enterobacter kobei//Enterobacter cloacae, //Enterobacter cloacae complex sp., //Enterobacter cloacae, Enterobacter kobei, Enterobacter quasimori, Enterobacter cloacae subsp. cloacae//Enterobacter cloacae//Enterobacter cloacae, Enterobacter cloacae, Enterobacter sp. AM17-18, …	Tar ligand binding domain-containing protein	111	4531.69
UniRef50_UPI0024B25837	Neisseria sicca, Neisseria brasiliensis, Neisseria mucosa	hypothetical protein	14	4504.46
UniRef50_A0A376L8C7	//Escherichia coli, Escherichia coli, Escherichia coli//Escherichia coli UCI 58, Escherichia coli//Escherichia coli C353_09	Putative peptidase	66	4500.13
UniRef50_A0A4U9HNM4	Enterobacter cloacae subsp. dissolvens//Enterobacter cloacae, Enterobacter kobei//Enterobacter cloacae, //Enterobacter cloacae complex sp., //Enterobacter cloacae, Enterobacter kobei, Leclercia adecarboxylata, Cronobacter sakazakii//Cronobacter sakazakii//Cronobacter, Enterobacter cloacae complex sp. OE43NF, Enterobacter quasimori, Pantoea coffeiphila, Enterobacter cloacae subsp. cloacae//Enterob…	Enterobactin outer-membrane receptor	114	4489.77
UniRef50_UPI002115D00A	Cronobacter malonaticus LMG 23826//Cronobacter, Cronobacter//Cronobacter sakazakii NBRC 102416, Cronobacter//Cronobacter malonaticus//Cronobacter malonaticus, Cronobacter malonaticus, Cronobacter sakazakii, Cronobacter//Cronobacter malonaticus, Cronobacter, Cronobacter sakazakii//Cronobacter sakazakii//Cronobacter, Cronobacter condimenti, Cronobacter sakazakii//Cronobacter	family 20 glycosylhydrolase	44	4487.77
UniRef50_A0A376TGE7	Escherichia coli//Shigella sonnei, Escherichia coli	Tail component of prophage CP-933K	91	4483.59
UniRef50_B1TF21	Burkholderia ambifaria, Burkholderia cepacia, Burkholderia cepacia//Burkholderia ambifaria	Amino acid adenylation domain protein	29	4476.8
UniRef50_A0A376TK63	Escherichia coli//Shigella boydii, Escherichia coli KTE119//Escherichia coli, Escherichia coli//Escherichia coli UMEA 3201-1//Escherichia coli, Escherichia coli	Flagellin structural protein	65	4467.37
UniRef50_Q0MXU5	Bordetella bronchiseptica//Bordetella bronchiseptica 00-P-2796, Bordetella bronchiseptica, Bordetella parapertussis	Dermonecrotic toxin (Fragment)	15	4462.31
UniRef50_A0A150NXK6	Streptococcus pseudopneumoniae, Streptococcus pneumoniae//Streptococcus mitis 18/56, Streptococcus sp. UMB0029, Streptococcus gwangjuense, Streptococcus symci, Streptococcus vulneris, Streptococcus pneumoniae//Streptococcus pseudopneumoniae, Streptococcus mitis//Streptococcus pneumoniae, Streptococcus mitis//Streptococcus mitis//Streptococcus pneumoniae, Streptococcus chosunense, Streptococcus sp…	Serine protease	110	4453.66
UniRef50_A0A7J5P9J1	//Escherichia coli, Escherichia coli UMEA 3200-1//Escherichia coli//Escherichia coli, Escherichia coli	Uncharacterized protein (Fragment)	67	4451
UniRef50_I6EKB6	Escherichia coli//Shigella boydii, Escherichia coli KTE119//Escherichia coli, Escherichia coli	Putative molybdate metabolism regulator domain protein	106	4446.87
UniRef50_A0A8S0FZW4	Escherichia coli O99:H6//Escherichia coli, Escherichia coli//Escherichia coli//Escherichia coli HVH 24 (4-5985145), Escherichia coli, Escherichia coli//Escherichia coli KTE185//Escherichia coli, Escherichia coli//Escherichia coli O85:H1//Escherichia coli, Escherichia coli//Escherichia coli//Escherichia coli HVH 70 (4-2963531), Escherichia coli//Escherichia coli//Escherichia coli UMEA 3656-1, //Es…	Big-1 domain-containing protein	108	4435.64
UniRef50_A0A8S0FYA3	Pantoea eucrina, Escherichia coli, Cronobacter malonaticus LMG 23826//Cronobacter, Cronobacter//Cronobacter malonaticus//Cronobacter malonaticus, Cronobacter malonaticus, Escherichia coli//Escherichia coli//Escherichia coli UMEA 3656-1, Cronobacter//Cronobacter malonaticus, Cronobacter, Cronobacter sakazakii//Cronobacter sakazakii//Cronobacter, Cronobacter condimenti, Cronobacter sakazakii, Crono…	Flagellin N-terminal domain-containing protein	60	4426.75
UniRef50_A0A2X5FTI0	Escherichia coli//Escherichia coli//Escherichia coli UMEA 3151-1, //Escherichia coli, Escherichia coli//Escherichia coli KTE154, Escherichia coli	Putative peptidase	63	4425.51
UniRef50_Q00600	Streptococcus salivarius, Streptococcus salivarius M18, Streptococcus pneumoniae, Streptococcus sp.	dextransucrase	94	4398.85
UniRef50_UPI0009BFD130	Aeromonas allosaccharophila, //Aeromonas caviae, //Aeromonas veronii, Aeromonas hydrophila//Aeromonas dhakensis, Aeromonas caviae, Aeromonas lacus, Aeromonas veronii, //Aeromonas hydrophila//Aeromonas dhakensis, Aeromonas hydrophila, //Aeromonas hydrophila	magnesium transporter	90	4397.55
UniRef50_A0A6J4ZS11	Achromobacter xylosoxidans, Achromobacter ruhlandii, Achromobacter insuavis, Achromobacter dolens	FlxA-like protein	37	4382.05
UniRef50_A0A3N1I3W6	Enterobacter cloacae subsp. dissolvens//Enterobacter cloacae, Enterobacter kobei//Enterobacter cloacae, //Enterobacter cloacae, Enterobacter kobei, Enterobacter sp. SECR19-1250, Erwinia sp. S43, Pantoea coffeiphila, Enterobacter cloacae subsp. cloacae//Enterobacter cloacae//Enterobacter cloacae, Enterobacter cloacae, Enterobacter sp. AM17-18, Enterobacter cloacae subsp. cloacae//Enterobacter cloa…	Outer membrane receptor for ferric coprogen and ferric-rhodotorulic acid	108	4367.11
UniRef50_V3P469	Enterobacter kobei//Enterobacter cloacae, //Enterobacter cloacae complex sp., Enterobacter kobei, Enterobacter quasimori, Enterobacter sp. AM17-18, Enterobacter mori	Outer membrane usher protein	103	4362.07
UniRef50_A0A376J793	Escherichia coli O99:H6//Escherichia coli, Escherichia coli//Escherichia coli C9_92, Escherichia coli//Shigella dysenteriae 1617, Shigella sp. PIB, Escherichia coli, //Enterobacter cloacae, Escherichia coli//Escherichia coli C639_08, //Escherichia coli, Enterobacter cloacae, Escherichia coli//Escherichia coli LAU-EC6, Escherichia coli//Shigella dysenteriae//Shigella dysenteriae, Escherichia coli/…	Formate acetyltransferase 2	102	4360.08
UniRef50_UPI000B3E6729	//Escherichia coli, Escherichia coli	polymorphic toxin type 34 domain-containing protein	93	4358.12
UniRef50_UPI0007518B07	Escherichia coli str. Deng//Escherichia coli, Escherichia coli, Escherichia coli//Escherichia coli KTE154, Escherichia coli//Escherichia coli KTE64, Escherichia coli//Escherichia coli//Escherichia coli UMEA 3151-1, Escherichia coli//Escherichia coli UMEA 3052-1//Escherichia coli, Escherichia coli//Shigella boydii//Shigella boydii	rhs element protein RhsC	94	4346.22
UniRef50_A0A377K2R0	Escherichia coli, Escherichia coli//Escherichia coli//Escherichia coli HVH 26 (4-5703913), Escherichia coli//Escherichia coli HVH 170 (4-3026949)//Escherichia coli, Escherichia coli//Escherichia coli//Escherichia coli HVH 3 (4-7276001), Escherichia coli//Escherichia coli HVH 55 (4-2646161)//Escherichia coli	Outer membrane protein	73	4344.54
UniRef50_A0A2H9U021	Aeromonas allosaccharophila, //Aeromonas caviae, //Aeromonas veronii, Aeromonas caviae, Aeromonas veronii, //Aeromonas hydrophila//Aeromonas dhakensis, Aeromonas hydrophila	ABC transporter substrate-binding protein (Fragment)	52	4330.66
UniRef50_A0AAE9Q1N8	Escherichia coli//Escherichia coli O89m:H9, Escherichia coli//Escherichia coli UMEA 3052-1//Escherichia coli, Escherichia coli//Shigella sonnei, Escherichia coli	Fibronectin type-III domain-containing protein	87	4312.11
UniRef50_A0A3L9GSQ8	Escherichia coli, Escherichia coli//Escherichia coli C353_09	Adhesin	55	4304.22
UniRef50_UPI0010ACB0DE	Escherichia coli//Escherichia coli C654_09, Escherichia coli, Escherichia coli UMEA 3805-1//Escherichia coli//Escherichia coli, Escherichia coli//Escherichia coli C347_93, Escherichia coli//Escherichia coli UMEA 3201-1//Escherichia coli	RHS element core protein	80	4281.25
UniRef50_A0A377M3I8	Enterobacter cloacae subsp. dissolvens//Enterobacter cloacae, //Enterobacter cloacae, Enterobacter kobei, Enterobacter cloacae subsp. cloacae//Enterobacter cloacae//Enterobacter cloacae, Enterobacter cloacae, Enterobacter cloacae complex sp. OE43NF, Enterobacter mori, Enterobacter cloacae subsp. cloacae//Enterobacter cloacae	Outer membrane usher protein lpfC	97	4279.15
UniRef50_UPI00031FE487	Achromobacter xylosoxidans, Achromobacter insuavis	FecR family protein	16	4262.3
UniRef50_Q4L9B3	Staphylococcus haemolyticus, Staphylococcus hominis, Staphylococcus aureus, Staphylococcus simulans, Staphylococcus sp.	DUF4015 domain-containing protein	51	4261.59
UniRef50_A0A376FFL1	Escherichia coli, Aeromonas allosaccharophila, //Aeromonas caviae, Aeromonas hydrophila//Aeromonas dhakensis, Aeromonas caviae, Proteus mirabilis//Proteus mirabilis//Providencia alcalifaciens, Aeromonas veronii, Aeromonas hydrophila, Escherichia coli//Escherichia coli UMEA 3052-1//Escherichia coli, Proteus mirabilis//Providencia alcalifaciens	IS5 transposase	50	4243.66
UniRef50_A0A776KK68	Escherichia coli//Escherichia coli NCCP15647//Escherichia coli, Escherichia coli	Tail fiber protein	66	4231.93
UniRef50_A0A380JF13	Streptococcus sobrinus TCI-349, Streptococcus sobrinus, Streptococcus sobrinus TCI-61, Streptococcus downei F0415, Streptococcus sobrinus TCI-345, Streptococcus sobrinus TCI-215, Streptococcus sobrinus TCI-28, Streptococcus sobrinus TCI-355, Streptococcus sobrinus TCI-374, Streptococcus sobrinus TCI-352, Streptococcus sobrinus TCI-342, Streptococcus sobrinus TCI-175, Streptococcus sobrinus W1703/…	Glucan-binding protein D	53	4224.37
UniRef50_A0A376ZYH6	Escherichia coli, Escherichia coli C732_98//Escherichia coli	Exonuclease RNase T and DNA polymerase III	46	4207.33
UniRef50_A0A0L1ANX8	Escherichia coli	Exonuclease (Fragment)	49	4192.13
UniRef50_UPI000C016681	Escherichia coli//Escherichia coli C654_09, Escherichia coli, //Escherichia coli, Escherichia coli//Shigella sonnei, Escherichia coli//Escherichia coli NCCP15647//Escherichia coli, Escherichia coli//Escherichia coli C347_93, Escherichia coli//Shigella sonnei//Escherichia coli, Escherichia coli C717_10//Escherichia coli	autotransporter outer membrane beta-barrel domain-containing protein	104	4183.67
UniRef50_A0A6D0DK93	Escherichia coli, Escherichia coli//Escherichia coli KTE115, //Escherichia coli, Escherichia coli UMEA 3200-1//Escherichia coli//Escherichia coli, Escherichia coli//Escherichia coli C353_09	Adhesin	78	4179.09
UniRef50_UPI002159DE95	Aeromonas lacus, Aeromonas veronii	DUF6701 domain-containing protein	42	4174.01
UniRef50_A0A176XTJ6	Achromobacter xylosoxidans, Achromobacter ruhlandii, Achromobacter insuavis	Flagellin	44	4172.75
UniRef50_UPI000F1A4C3C	Enterobacter kobei//Enterobacter kobei//Enterobacter cloacae, Escherichia coli, //Enterobacter cloacae, Proteus mirabilis//Proteus mirabilis//Providencia alcalifaciens, //Escherichia coli, Enterobacter cloacae, Proteus mirabilis//Providencia alcalifaciens, Enterobacter cloacae subsp. cloacae//Enterobacter cloacae	DUF4158 domain-containing protein	87	4166.03
UniRef50_T0TMK0	Streptococcus salivarius, Streptococcus sp., Streptococcus sp. HMSC10E12//Streptococcus sp., Streptococcus sp. 21.1	Choline binding protein A	42	4146.53
UniRef50_UPI001E3D0B79	Achromobacter xylosoxidans, Achromobacter insuavis	Ig domain-containing protein	16	4144.72
UniRef50_T0UPE0	Streptococcus salivarius, Streptococcus sp. 10.1, Streptococcus sp. 23.2, Streptococcus sp. 21.1, Streptococcus salivarius M18, Streptococcus vestibularis, Streptococcus sp., Streptococcus sp. 22.1, Streptococcus sp. 2.1, Streptococcus sp. 449_SSPC, Streptococcus sp. FDAARGOS_192, Streptococcus sp. 15.1	ATP-dependent helicase/nuclease subunit A	113	4141.52
UniRef50_A0A377CZY3	Escherichia coli, Escherichia coli//Shigella flexneri, Enterobacter kobei, Escherichia sp. KTE31, Shigella flexneri//Escherichia coli//Shigella flexneri, //Escherichia coli, Shigella flexneri//Escherichia coli, Escherichia coli//Escherichia coli 909945-2, Escherichia coli//Shigella dysenteriae//Shigella dysenteriae, Escherichia coli//Shigella flexneri 2a	Glucose-1-phosphatase	79	4141.06
UniRef50_A0A2S1JA44	Escherichia coli//Escherichia coli//Escherichia coli HVH 3 (4-7276001), //Escherichia coli, Escherichia coli//Escherichia coli HVH 170 (4-3026949)//Escherichia coli, Escherichia coli	Transposase IS66 central domain-containing protein	92	4140.66
UniRef50_UPI00203EC692	Achromobacter xylosoxidans, Achromobacter insuavis	autotransporter-associated beta strand repeat-containing protein	9	4140.36
UniRef50_R0ME11	Streptococcus pseudopneumoniae, Streptococcus pneumoniae//Streptococcus mitis 18/56, Streptococcus gwangjuense, Streptococcus symci, Streptococcus vulneris, Streptococcus pneumoniae//Streptococcus pseudopneumoniae, Streptococcus mitis//Streptococcus pneumoniae, Streptococcus mitis//Streptococcus mitis//Streptococcus pneumoniae, Streptococcus chosunense, Streptococcus sp. CCUG 49591	Beta-galactosidase	112	4123.24
UniRef50_UPI0011236978	Escherichia coli//Escherichia coli C347_93, //Escherichia coli, Escherichia coli//Escherichia coli UMEA 3718-1//Escherichia coli, Escherichia coli	RHS element core protein	86	4115.48
UniRef50_UPI001F3A25D4	Prevotella intermedia, Prevotella intermedia ZT	C10 family peptidase	63	4114.91
UniRef50_A0A9Q4Z495	Aeromonas hydrophila, Aeromonas caviae	Retention module-containing protein (Fragment)	18	4107.48
UniRef50_UPI002446675F	Aeromonas veronii	retention module-containing protein	19	4086.62
UniRef50_A0A4U9HQC3	Enterobacter kobei//Enterobacter kobei//Enterobacter cloacae, Enterobacter cloacae subsp. dissolvens//Enterobacter cloacae, Enterobacter kobei//Enterobacter cloacae, //Enterobacter cloacae complex sp., Enterobacter kobei, Leclercia adecarboxylata, Cronobacter condimenti, Enterobacter cloacae, Enterobacter cloacae complex sp., Enterobacter sp. AM17-18, Chimaeribacter coloradensis	Flagellar hook-associated protein 1	76	4081.29
UniRef50_A0A2P0A2N8	Streptococcus pseudopneumoniae, Streptococcus pneumoniae//Streptococcus mitis 18/56, Streptococcus sp. UMB0029, Streptococcus symci, Streptococcus vulneris, Streptococcus pneumoniae//Streptococcus pseudopneumoniae, Streptococcus mitis//Streptococcus pneumoniae, Streptococcus mitis//Streptococcus mitis//Streptococcus pneumoniae, Streptococcus chosunense, Streptococcus sp.	C5a peptidase	91	4078.89
UniRef50_A0KFX1	Aeromonas hydrophila, //Aeromonas hydrophila	Glycoside hydrolase	44	4074.83
UniRef50_K0MKH9	Bordetella bronchiseptica//Bordetella bronchiseptica 00-P-2796, Bordetella bronchiseptica GA96-01//Bordetella bronchiseptica, Bordetella bronchiseptica//Bordetella bronchiseptica OSU054, Bordetella genomosp. 6, Bordetella bronchiseptica, Bordetella bronchiseptica F4563//Bordetella bronchiseptica	Autotransporter	13	4070.21
UniRef50_A0A380HHE9	Staphylococcus hominis, Staphylococcus sp., Staphylococcus haemolyticus	triacylglycerol lipase	22	4056.95
UniRef50_D4X6B8	Achromobacter xylosoxidans, Achromobacter ruhlandii, Bordetella genomosp. 1	Methyl-accepting chemotaxis protein signaling domain protein	30	4055.97
UniRef50_A0A600CFK4	Proteus mirabilis ATCC 29906//Providencia alcalifaciens, Providencia alcalifaciens, Providencia alcalifaciens//Providencia stuartii//Providencia stuartii, Proteus mirabilis, Escherichia coli, Proteus sp.//Proteus sp. HMSC14B05, Providencia alcalifaciens//Proteus mirabilis PR03//Proteus mirabilis, Proteus mirabilis//Proteus mirabilis//Providencia alcalifaciens, Providencia alcalifaciens//Providenc…	Molecular chaperone	67	4055.74
UniRef50_A0A830SKW8	Escherichia coli//Escherichia coli NCCP15647//Escherichia coli, //Escherichia coli, Escherichia coli//Shigella boydii, Escherichia coli	RHS repeat protein (Fragment)	91	4046.94
UniRef50_A0A2A2CCG4	Escherichia coli KTE101//Escherichia coli, Escherichia coli, Escherichia coli C732_98//Escherichia coli, //Escherichia coli, Escherichia coli//Escherichia coli NCCP15647//Escherichia coli, Escherichia coli//Shigella boydii	Type IV secretion protein Rhs (Fragment)	77	4043.73
UniRef50_UPI002903DC57	Streptococcus salivarius, Streptococcus sp. FDAARGOS_192, Streptococcus pneumoniae	LPXTG cell wall anchor domain-containing protein	28	4043.42
UniRef50_UPI000D70F1AE	Clostridium perfringens, Clostridium perfringens WAL-14572//Clostridium perfringens	hypothetical protein	9	4031.86
UniRef50_A0A376RCZ6	Escherichia coli, Escherichia coli//Escherichia coli UMEA 3240-1//Escherichia coli, //Escherichia coli, Escherichia coli//Shigella sonnei, Escherichia coli UMEA 3805-1//Escherichia coli//Escherichia coli	Outer membrane usher protein	101	4031.4
UniRef50_P07018	Escherichia coli, Escherichia coli//Escherichia coli O112ac:H19//Escherichia coli, Escherichia coli//Escherichia coli O89m:H9, Escherichia coli//Escherichia coli KTE61, Escherichia coli//Shigella sonnei, //Escherichia coli, nan	Methyl-accepting chemotaxis protein IV	115	4030.04
UniRef50_D2ZYA3	Neisseria sicca, Neisseria mucosa	AsmA family protein	27	4029.81
UniRef50_A0A894KGR0	Bacteroides xylanisolvens CL03T12C04, Bacteroides sp. AM37-9, Bacteroides sp. MSK.20.12, Bacteroides sp. GM023, Bacteroides sp. HF-5092, Bacteroides xylanisolvens, Bacteroides sp. 1001136B_160425_E2, Bacteroides sp., Bacteroides sp. AM16-13	Chondroitinase	23	4024.16
UniRef50_A0A660NZ92	Prevotella intermedia, Prevotella intermedia ZT	Secretion protein (Fragment)	63	4021.12
UniRef50_UPI0018FFE3ED	Acinetobacter junii	hypothetical protein	27	4012.38
UniRef50_UPI0028FFB253	Staphylococcus hominis, Staphylococcus sp., Staphylococcus haemolyticus, Staphylococcus aureus	helicase-exonuclease AddAB subunit AddB	70	4003.49
UniRef50_UPI0020231D4B	Escherichia coli, Escherichia coli//Escherichia coli KTE107, Escherichia coli//Shigella boydii, Escherichia coli//Escherichia coli 907357, Escherichia coli C717_10//Escherichia coli	lysis system i-spanin subunit Rz	54	4001.69
UniRef50_UPI00259437A1	Corynebacterium macginleyi	HNH endonuclease signature motif containing protein	16	3994.77
UniRef50_UPI000B16F841	Proteus mirabilis//Providencia alcalifaciens, Providencia alcalifaciens//Proteus mirabilis PR03//Proteus mirabilis, Proteus mirabilis//Proteus mirabilis//Providencia alcalifaciens, Proteus mirabilis	hypothetical protein	71	3982.57
UniRef50_A0A2X1LGM8	Escherichia coli//Escherichia coli KTE111, Escherichia coli//Escherichia coli//Escherichia coli O157 str. NCCP15738, Escherichia coli, Escherichia coli//Escherichia coli O112ac:H19//Escherichia coli, //Escherichia coli	Putative adhesin	85	3981.25
UniRef50_UPI00259687D7	Streptococcus salivarius, Streptococcus salivarius PS4, Streptococcus sp. 10.1, Streptococcus sp. 23.2, Streptococcus sp. 21.1, Streptococcus salivarius M18, Streptococcus vestibularis, Streptococcus sp., Streptococcus sp. 22.1, Streptococcus sp. 2.1, Streptococcus sp. 449_SSPC, Streptococcus sp. FDAARGOS_192, Streptococcus sp. 15.1	helicase-exonuclease AddAB subunit AddA	104	3976.1
UniRef50_UPI000A36F474	Escherichia coli	tail fiber assembly protein	55	3972.93
UniRef50_N9M7Q8	Acinetobacter junii	Transporter	30	3971.26
UniRef50_A0A3R9M3Z0	Streptococcus pseudopneumoniae, Streptococcus gwangjuense, Streptococcus symci, Streptococcus vulneris, Streptococcus pneumoniae//Streptococcus pseudopneumoniae, Streptococcus mitis//Streptococcus pneumoniae, Streptococcus chosunense, Streptococcus sp. CCUG 49591, Streptococcus oralis//Streptococcus pneumoniae	Sialidase A	55	3969.42
UniRef50_UPI001E5AFD72	Proteus mirabilis, Proteus sp.//Proteus sp. HMSC14B05, Providencia alcalifaciens//Proteus mirabilis PR03//Proteus mirabilis, Proteus mirabilis//Proteus mirabilis//Providencia alcalifaciens, Proteus mirabilis//Providencia alcalifaciens	fimbria/pilus outer membrane usher protein	85	3957.5
UniRef50_K1JD47	//Aeromonas hydrophila//Aeromonas dhakensis, Aeromonas dhakensis, Aeromonas hydrophila//Aeromonas dhakensis, Aeromonas hydrophila	P/Homo B domain-containing protein	57	3953.05
UniRef50_A0A0B1J4C4	Escherichia coli C343_08//Escherichia coli, Escherichia coli KTE103//Escherichia coli, Escherichia coli, //Escherichia coli, Escherichia coli//Escherichia coli 909945-2	Actin cross-linking toxin VgrG1	57	3952.88
UniRef50_UPI0032105964	//Enterobacter cloacae, Enterobacter kobei, Enterobacter cloacae subsp. cloacae//Enterobacter cloacae//Enterobacter cloacae, Enterobacter cloacae, Enterobacter cloacae complex sp. OE43NF, Enterobacter cloacae subsp. cloacae//Enterobacter cloacae	Ig-like domain-containing protein	22	3952.73
UniRef50_UPI001EEE0C42	Achromobacter xylosoxidans	STN domain-containing protein	27	3951.17
UniRef50_A0A5C5S8Y5	Achromobacter xylosoxidans, Achromobacter ruhlandii, Achromobacter insuavis, Achromobacter dolens	Penicillin acylase (Fragment)	41	3946.45
UniRef50_D2ZZX2	Neisseria sicca, Neisseria mucosa, Aggregatibacter sp. PN_452	Transposase InsH N-terminal domain-containing protein	72	3945.9
UniRef50_UPI0024570DDA	Nocardia araoensis, Nocardia abscessus	non-ribosomal peptide synthetase	25	3944.5
UniRef50_UPI001E30B321	//Aeromonas veronii, Aeromonas veronii, Aeromonas allosaccharophila	condensation domain-containing protein	29	3941.54
UniRef50_A0A4N2GHX0	Streptococcus mitis 27/7//Streptococcus pneumoniae, Streptococcus gwangjuense, Streptococcus symci, Streptococcus pneumoniae//Streptococcus pseudopneumoniae, Streptococcus mitis//Streptococcus pneumoniae, Streptococcus mitis//Streptococcus mitis//Streptococcus pneumoniae, Streptococcus sinensis, Streptococcus sp. 1001175B_160314_H6, Streptococcus lactarius, Streptococcus mitis SK1073//Streptococc…	Transposase	86	3941.29
UniRef50_UPI000A74820B	Streptococcus salivarius, Streptococcus sp. 10.1, Streptococcus vestibularis, Streptococcus sp.	GBS Bsp-like repeat-containing protein	47	3932.82
UniRef50_A0A376W997	Escherichia coli O99:H6//Escherichia coli, Escherichia coli, Escherichia coli//Escherichia coli O85:H1//Escherichia coli, Escherichia coli//Escherichia coli//Escherichia coli UMEA 3656-1, //Escherichia coli, Escherichia coli//Escherichia coli UMEA 3489-1//Escherichia coli, Escherichia coli//Escherichia coli MS 16-3, Escherichia coli//Escherichia coli//Escherichia coli KTE186	Outer membrane protein	67	3919.8
UniRef50_UPI0027D26EEF	Aeromonas hydrophila, Aeromonas hydrophila//Aeromonas dhakensis	type I secretion C-terminal target domain-containing protein	14	3909.65
UniRef50_A0A8S7T5F3	Escherichia coli C343_08//Escherichia coli, Escherichia coli, //Escherichia coli, Escherichia coli//Escherichia coli LAU-EC6, nan	Short-chain fatty acid transporter (Fragment)	66	3907.06
UniRef50_UPI0018AAE522	Escherichia coli C343_08//Escherichia coli, Escherichia coli//Escherichia coli 541-1, Escherichia coli	Ig-like domain-containing protein	71	3893.39
UniRef50_A0A1R1JN83	Achromobacter xylosoxidans	Autotransporter domain-containing protein	37	3892.05
UniRef50_UPI002441E668	Aeromonas veronii	hypothetical protein	11	3889.94
UniRef50_A0A148HT36	//Escherichia coli, Escherichia coli	AIDA-I family autotransporter YfaL	79	3881.9
UniRef50_UPI000A77DC33	Escherichia coli//Escherichia coli O145:H28, Escherichia coli	S-layer family protein	42	3874.56
UniRef50_UPI001F03BE59	Bacteroides sp. HF-5092, Bacteroides sp. AM37-9, Bacteroides sp. 1001136B_160425_E2, Bacteroides xylanisolvens	DUF6443 domain-containing protein	16	3861.27
UniRef50_A0A081QJT2	Streptococcus pneumoniae//Streptococcus pseudopneumoniae, Streptococcus pneumoniae, Streptococcus mitis//Streptococcus pneumoniae, Streptococcus mitis//Streptococcus mitis//Streptococcus pneumoniae, Streptococcus parasanguinis, Streptococcus mitis SK1073//Streptococcus pneumoniae, Streptococcus oralis//Streptococcus pneumoniae	LPXTG-motif cell wall anchor domain protein	45	3846.03
UniRef50_A0A3P5DJH9	Escherichia coli str. Deng//Escherichia coli, Escherichia coli, Escherichia coli KTE119//Escherichia coli, //Escherichia coli, Escherichia coli//Shigella boydii	Deoxyribonuclease RhsC	80	3841.28
UniRef50_Q8RG19	Fusobacterium necrophorum subsp. funduliforme, Fusobacterium necrophorum, Fusobacterium necrophorum subsp. funduliforme Fnf 1007, Fusobacterium necrophorum subsp. funduliforme ATCC 51357	Glycoside-hydrolase family GH114 TIM-barrel domain-containing protein	10	3821.96
UniRef50_A0A2A2BRC1	Escherichia coli//Escherichia coli C353_09, Escherichia coli	Autotransporter domain-containing protein (Fragment)	71	3821.56
UniRef50_T0VBF1	Streptococcus salivarius, Streptococcus salivarius PS4, Streptococcus sp. 23.2, Streptococcus salivarius M18, Streptococcus vestibularis, Streptococcus sp., Streptococcus sp. 449_SSPC, Streptococcus sp. 10.1	peptidoglycan glycosyltransferase	122	3814.19
UniRef50_UPI003144FC9F	Aeromonas hydrophila, Aeromonas hydrophila//Aeromonas dhakensis	retention module-containing protein	22	3811.86
UniRef50_B1TDR4	Burkholderia ambifaria, Burkholderia cepacia, Burkholderia cepacia//Burkholderia ambifaria	4-alpha-glucanotransferase	31	3805.3
UniRef50_Q3Z5Y9	Escherichia coli CHS 77//Escherichia coli, Escherichia coli, Escherichia coli//Escherichia coli 541-1, //Escherichia coli, Escherichia coli//Escherichia coli KTE154, Escherichia coli//Shigella sonnei	Outer membrane protein	99	3798.47
UniRef50_A0A5C8FET0	Brachyspira aalborgi	Ankyrin repeat domain-containing protein	34	3789.28
UniRef50_A0A484Z129	Enterobacter cloacae subsp. dissolvens//Enterobacter cloacae, //Enterobacter cloacae, Enterobacter kobei, Enterobacter sp. SECR19-1250, Enterobacter quasimori, Enterobacter cloacae subsp. cloacae//Enterobacter cloacae//Enterobacter cloacae, Enterobacter cloacae, Enterobacter cloacae complex sp. OE43NF, Enterobacter mori, Enterobacter cloacae subsp. cloacae//Enterobacter cloacae	Protein YchO	93	3786.59
UniRef50_A0A377DHX6	Escherichia coli, Escherichia coli//Escherichia coli UMEA 3065-1//Escherichia coli, //Escherichia coli, Escherichia coli//Shigella sonnei, Escherichia coli UMEA 3805-1//Escherichia coli//Escherichia coli, Escherichia coli//Shigella boydii	Fimbrial outer membrane usher protein	103	3782.88
UniRef50_A0A0H3CH36	Enterobacter cloacae subsp. dissolvens//Enterobacter cloacae, //Enterobacter cloacae, Enterobacter kobei, Enterobacter cloacae subsp. cloacae//Enterobacter cloacae//Enterobacter cloacae, Enterobacter cloacae, Enterobacter cloacae complex sp. OE43NF, Kosakonia quasisacchari, Enterobacter cloacae subsp. cloacae//Enterobacter cloacae	Hemolysin	68	3780.64
UniRef50_A0A379GJT6	Proteus mirabilis, Proteus sp.//Proteus sp. HMSC14B05, Providencia alcalifaciens//Proteus mirabilis PR03//Proteus mirabilis, Proteus mirabilis//Proteus mirabilis//Providencia alcalifaciens, Proteus mirabilis//Providencia alcalifaciens	Methyl-accepting chemotaxis protein	68	3770.72
UniRef50_A0A8T6Q3C9	Escherichia coli//Shigella dysenteriae//Shigella dysenteriae, Escherichia coli	DUF6531 domain-containing protein (Fragment)	45	3766.79
UniRef50_Q4L655	Staphylococcus haemolyticus, Staphylococcus aureus	Nuclease SbcCD subunit C	47	3746.27
UniRef50_A0A380JE73	Streptococcus sobrinus TCI-349, Streptococcus sobrinus, Streptococcus sobrinus TCI-61, Streptococcus downei F0415, Streptococcus sobrinus TCI-345, Streptococcus sobrinus TCI-215, Streptococcus sobrinus TCI-355, Streptococcus sobrinus TCI-374, Streptococcus sobrinus TCI-175, Streptococcus sobrinus TCI-352, Streptococcus sobrinus TCI-342, Streptococcus sobrinus TCI-98, Streptococcus sobrinus W1703/…	peptidoglycan-N-acetylglucosamine deacetylase	16	3731.08
UniRef50_K8A0H5	Cronobacter malonaticus LMG 23826//Cronobacter, Cronobacter//Cronobacter sakazakii NBRC 102416, Cronobacter//Cronobacter malonaticus//Cronobacter malonaticus, Cronobacter malonaticus, Cronobacter sakazakii, Cronobacter//Cronobacter malonaticus, Cronobacter, Cronobacter sakazakii//Cronobacter sakazakii//Cronobacter, Cronobacter condimenti, Cronobacter sakazakii//Cronobacter	FlxA protein	25	3731.05
UniRef50_Q59119	Aeromonas allosaccharophila, //Aeromonas caviae, //Aeromonas veronii, Aeromonas caviae, Aeromonas veronii, Tolumonas auensis, Aeromonas hydrophila	Adenylate cyclase	70	3725.47
UniRef50_A0A376K2V9	Escherichia coli C343_08//Escherichia coli, Escherichia coli//Escherichia coli KTE98, Escherichia coli KTE101//Escherichia coli, Escherichia coli, //Escherichia coli, Escherichia coli//Shigella sonnei, Escherichia coli//Escherichia coli HVH 170 (4-3026949)//Escherichia coli, Escherichia coli//Escherichia coli UMEA 3201-1//Escherichia coli	CPS-53 (KpLE1) prophage protein	99	3721.31
UniRef50_A0A377VYZ2	Escherichia coli//Escherichia coli KTE98, Escherichia coli//Escherichia coli//Escherichia coli HVH 24 (4-5985145), Escherichia coli, Escherichia coli//Escherichia coli//Escherichia coli UMEA 3656-1, Escherichia coli//Escherichia coli KTE115, //Escherichia coli, Escherichia coli//Escherichia coli UMEA 3489-1//Escherichia coli, Escherichia coli C717_10//Escherichia coli	Irp1	61	3719.37
UniRef50_UPI002572946F	Bacteroides xylanisolvens	RHS repeat domain-containing protein	14	3717.42
UniRef50_K1JI45	Aeromonas allosaccharophila, //Aeromonas veronii, Aeromonas hydrophila//Aeromonas dhakensis, Aeromonas caviae, Aeromonas veronii, //Aeromonas hydrophila//Aeromonas dhakensis, Aeromonas hydrophila, //Aeromonas hydrophila	TMAO reductase system periplasmic protein TorT	64	3709.98
UniRef50_E5C8H6	Bacteroides sp. AM37-9, Bacteroides sp. MSK.20.12, Bacteroides sp. HF-5092, Bacteroides xylanisolvens, Bacteroides sp. 1001136B_160425_E2, Bacteroides sp. AM16-13	Fibrobacter succinogenes major paralogous domain-containing protein	38	3702.2
UniRef50_UPI00286F12F3	Escherichia coli//Shigella sonnei, Escherichia coli//Escherichia coli KTE64, Escherichia coli	flagellin	54	3699.53
UniRef50_A0A6L7A0C0	Escherichia coli//Shigella sonnei, Escherichia coli//Shigella boydii//Shigella boydii, Escherichia coli	Tail fiber assembly protein	60	3694.38
UniRef50_A0A3K3WDG7	Escherichia coli, //Escherichia coli, Escherichia coli//Shigella sonnei, Escherichia coli//Shigella dysenteriae SD1D, Escherichia coli//Escherichia coli 909945-2	Adhesin	72	3691.38
UniRef50_UPI001639E71C	Campylobacter coli//Campylobacter jejuni//Campylobacter coli, Campylobacter coli BIGS0009, Campylobacter coli	2-amino-4-hydroxy-6- hydroxymethyldihydropteridine diphosphokinase	28	3688.73
UniRef50_UPI0033145A57	Proteus mirabilis, Proteus sp.//Proteus sp. HMSC14B05, Providencia alcalifaciens//Proteus mirabilis PR03//Proteus mirabilis, Proteus mirabilis//Proteus mirabilis//Providencia alcalifaciens, Proteus mirabilis//Providencia alcalifaciens	fimbria/pilus outer membrane usher protein	58	3684.88
UniRef50_A0AAE9H1Y0	Escherichia coli C295_10//Escherichia coli, Escherichia coli, Escherichia coli//Escherichia coli UMEA 3718-1//Escherichia coli, Escherichia coli//Escherichia coli//Escherichia coli HVH 26 (4-5703913), //Escherichia coli, Escherichia coli//Escherichia coli 907357, Escherichia coli//Shigella boydii//Shigella boydii	Phage tail protein	76	3683.49
UniRef50_UPI0032E4F581	Clostridium perfringens, Clostridium perfringens WAL-14572//Clostridium perfringens	DUF2776 family protein	26	3673.58
UniRef50_UPI00125F0D44	Bacteroides xylanisolvens CL03T12C04, Bacteroides sp. AM37-9, Bacteroides sp. MSK.20.12, Bacteroides xylanisolvens, Bacteroides sp., Bacteroides sp. AM16-13	SusD/RagB family nutrient-binding outer membrane lipoprotein	30	3661.43
UniRef50_A0A1L5PLZ3	Pseudomonas putida, Pseudomonas asiatica, Pseudomonas sp. FFUP_PS_41	RHS repeat-associated core domain-containing protein	27	3658.56
UniRef50_A0A5C8CN94	Brachyspira aalborgi	Ankyrin repeat domain-containing protein	23	3653.12
UniRef50_A0A4V6JHM8	Leclercia adecarboxylata	Uncharacterized protein	35	3649.81
UniRef50_UPI001F4CF7F4	Neisseria sicca, Neisseria mucosa	CoA-binding protein	24	3643.45
UniRef50_A0A376TXD8	Escherichia coli, Escherichia coli//Escherichia coli KTE146, Escherichia coli//Escherichia coli KTE115, //Escherichia coli, Escherichia coli//Escherichia coli KTE66, Escherichia coli//Shigella boydii//Shigella boydii	YhiS	62	3643.07
UniRef50_A0A9W5SU11	//Escherichia coli, Escherichia coli//Shigella sonnei, Escherichia coli//Shigella boydii//Shigella boydii, Escherichia coli	H repeat-associated protein	79	3643.01
UniRef50_UPI0020029AF5	Enterobacter kobei//Enterobacter kobei//Enterobacter cloacae, Enterobacter kobei//Enterobacter cloacae, //Enterobacter cloacae complex sp., Enterobacter kobei, Enterobacter cloacae complex sp., Enterobacter sp. AM17-18	fimbria/pilus outer membrane usher protein	59	3639.37
UniRef50_UPI00235A1AA0	Escherichia coli	Ig-like domain-containing protein	50	3632.3
UniRef50_UPI000AA9E682	Enterobacter kobei, Enterobacter cloacae subsp. cloacae//Enterobacter cloacae//Enterobacter cloacae, Enterobacter cloacae, Enterobacter mori, Enterobacter cloacae subsp. cloacae//Enterobacter cloacae	S-layer family protein	38	3628.61
UniRef50_A0A3P5DL64	Escherichia coli//Escherichia coli KTE56, Escherichia coli//Escherichia coli KTE73, Escherichia coli, Escherichia coli//Escherichia coli//Escherichia coli UMEA 3148-1	Phage tail collar domain-containing protein	55	3625.4
UniRef50_UPI001F20C215	Corynebacterium macginleyi	hypothetical protein	11	3615.36
UniRef50_A0A376P3W5	Escherichia coli OK1357//Escherichia coli, Escherichia coli, Escherichia coli//Escherichia coli C654_09, Escherichia coli//Escherichia coli UMEA 3065-1//Escherichia coli, Shigella flexneri//Escherichia coli//Shigella flexneri, //Escherichia coli, Escherichia coli//Shigella sonnei, Escherichia coli UMEA 3805-1//Escherichia coli//Escherichia coli, Escherichia coli//Escherichia coli O26:H11, Escheri…	Outer membrane protein	78	3605.24
UniRef50_A0A6N8NKA9	Escherichia coli OK1357//Escherichia coli, Escherichia coli C343_08//Escherichia coli, Escherichia coli, Escherichia coli//Escherichia coli 541-1, //Escherichia coli, Escherichia coli C717_10//Escherichia coli	RHS element protein (Fragment)	81	3587.08
UniRef50_UPI002442D531	//Aeromonas hydrophila//Aeromonas dhakensis, Aeromonas hydrophila	VCBS domain-containing protein	16	3582.78
UniRef50_A0A139RBR7	Streptococcus pneumoniae//Streptococcus pseudopneumoniae, Streptococcus mitis//Streptococcus pneumoniae, Streptococcus mitis//Streptococcus mitis//Streptococcus pneumoniae	Putative large secreted protein	52	3579.39
UniRef50_I6CP48	Escherichia coli//Shigella boydii//Shigella boydii, Escherichia coli	Tail fiber assembly protein	50	3574.09
UniRef50_UPI00165557CE	Escherichia coli HVH 86 (4-7026218)//Escherichia coli//Escherichia coli, Escherichia coli, Escherichia coli//Escherichia coli O85:H1//Escherichia coli, Escherichia coli//Escherichia coli//Escherichia coli HVH 70 (4-2963531), Escherichia coli//Escherichia coli C639_08, Escherichia fergusonii//Escherichia fergusonii//Escherichia coli, Escherichia coli//Escherichia coli//Escherichia coli UMEA 3656-1…	MobQ family relaxase	58	3567.23
UniRef50_UPI0011DD544A	Prevotella intermedia, Prevotella intermedia ZT	DUF2436 domain-containing protein	56	3566.7
UniRef50_UPI0032D9F923	Clostridium perfringens, Clostridium perfringens WAL-14572//Clostridium perfringens	discoidin domain-containing protein	34	3565.31
UniRef50_A0AAE4DP17	Enterobacter cloacae subsp. dissolvens//Enterobacter cloacae, //Enterobacter cloacae, Leclercia adecarboxylata, Enterobacter quasimori, Enterobacter cloacae subsp. cloacae//Enterobacter cloacae//Enterobacter cloacae, Enterobacter cloacae, Enterobacter cloacae complex sp. OE43NF, Enterobacter mori, Enterobacter cloacae subsp. cloacae//Enterobacter cloacae	Nuclease SbcCD subunit C	85	3555.02
UniRef50_A0A379F1A1	Prevotella intermedia, Prevotella intermedia ZT	Lys-gingipain W83	64	3552.01
UniRef50_A0AAJ1DDX6	Providencia alcalifaciens//Proteus mirabilis WGLW6, Proteus mirabilis, Proteus sp.//Proteus sp. HMSC14B05, Providencia alcalifaciens//Proteus mirabilis PR03//Proteus mirabilis, Proteus mirabilis//Proteus mirabilis//Providencia alcalifaciens, Proteus mirabilis//Providencia alcalifaciens	LprO protein	62	3550.02
UniRef50_C0XPA4	Corynebacterium sanguinis	Endonuclease/exonuclease/phosphatase family protein	8	3544.73
UniRef50_A0A447Y094	Escherichia coli, Escherichia coli KTE103//Escherichia coli, Escherichia coli//Escherichia coli O85:H1//Escherichia coli, Escherichia coli//Escherichia coli//Escherichia coli UMEA 3656-1, Escherichia coli//Escherichia coli O55:H7//Escherichia coli, Escherichia coli//Escherichia coli UMEA 3489-1//Escherichia coli, Escherichia coli O121//Escherichia coli//Escherichia coli	Prophage protein	77	3536.99
UniRef50_A0A7Z1D666	Escherichia coli HVH 6 (3-8296502)//Escherichia coli//Escherichia coli, //Escherichia coli, Escherichia coli//Shigella sonnei, Escherichia coli	Invasin (Fragment)	61	3528.11
UniRef50_A0A7G9U833	Aeromonas allosaccharophila, Aeromonas hydrophila//Aeromonas dhakensis, Aeromonas caviae, Aeromonas lacus, Aeromonas veronii, Aeromonas hydrophila	Pollar flagellin (Fragment)	46	3523.35
UniRef50_UPI002181E5F1	Pseudomonas putida, Pseudomonas asiatica, Pseudomonas sp. FFUP_PS_41	dermonecrotic toxin domain-containing protein	25	3522.39
UniRef50_UPI0031452292	Aeromonas hydrophila, Aeromonas hydrophila//Aeromonas dhakensis	VCBS domain-containing protein	12	3521.29
UniRef50_UPI0035255F02	Enterobacter kobei//Enterobacter kobei//Enterobacter cloacae, //Enterobacter cloacae complex sp., Enterobacter kobei, Leclercia adecarboxylata, Enterobacter quasimori, Enterobacter cloacae complex sp., Enterobacter cloacae, Enterobacter sp. AM17-18, Enterobacter mori	MipA/OmpV family protein	71	3512.63
UniRef50_UPI0029057286	//Escherichia coli, Escherichia coli	RecE family exodeoxyribonuclease	35	3507.07
UniRef50_UPI0003798D85	Streptococcus sobrinus TCI-61, Streptococcus sobrinus TCI-345, Streptococcus sobrinus TCI-215, Streptococcus sobrinus TCI-175, Streptococcus sobrinus TCI-352, Streptococcus sobrinus TCI-98, Streptococcus sobrinus TCI-384	glycoside hydrolase family 70 protein	25	3495.52
UniRef50_A0A3S4KIR9	Escherichia coli, Escherichia coli//Shigella sonnei 1DT-1	Putative type VI secretion protein	39	3490.19
UniRef50_G5JTM6	Streptococcus sobrinus TCI-349, Streptococcus sobrinus, Streptococcus sobrinus TCI-61, Streptococcus downei F0415, Streptococcus sobrinus TCI-345, Streptococcus sobrinus TCI-215, Streptococcus sobrinus TCI-28, Streptococcus sobrinus TCI-355, Streptococcus sobrinus TCI-374, Streptococcus sobrinus TCI-352, Streptococcus sobrinus TCI-342, Streptococcus sobrinus TCI-98, Streptococcus sobrinus TCI-175…	Gram-positive cocci surface proteins LPxTG domain-containing protein	58	3489.6
UniRef50_A0KN13	Aeromonas hydrophila, Aeromonas dhakensis, Aeromonas hydrophila//Aeromonas dhakensis, //Aeromonas hydrophila//Aeromonas dhakensis, //Aeromonas hydrophila	Uncharacterized protein	43	3477.17
UniRef50_UPI001F402CA9	Achromobacter xylosoxidans	RTX adhesin	18	3474.83
UniRef50_A0A0N6WDZ8	Clostridium perfringens, Clostridium perfringens WAL-14572//Clostridium perfringens	Alpha-N-acetylglucosaminidase	41	3472.54
UniRef50_A0A1Y4UWR5	Bacteroides xylanisolvens CL03T12C04, Bacteroides sp. AM16-13, Bacteroides xylanisolvens	RHS repeat-associated core domain-containing protein (Fragment)	18	3464.83
UniRef50_A0A7X2WZP3	Streptococcus salivarius, Streptococcus sp. IMAU 99161, Streptococcus timonensis, Streptococcus rubneri, Streptococcus mitis//Streptococcus pneumoniae, Streptococcus mitis//Streptococcus mitis//Streptococcus pneumoniae, Streptococcus parasanguinis, Streptococcus sp.	YSIRK-type signal peptide-containing protein (Fragment)	57	3463.56
UniRef50_A0A0H3MDT1	Escherichia coli//Escherichia coli O86//Escherichia coli, Escherichia coli//Escherichia coli HVH 46 (4-2758776)//Escherichia coli, Escherichia coli//Escherichia coli KTE115, Escherichia coli	Host specificity protein J of prophage	69	3462.74
UniRef50_A0A656BZ75	Escherichia coli//Escherichia coli O26:H11, Escherichia coli	RhsB element core protein RshB	43	3462.51
UniRef50_A0A2X1KUL4	Escherichia coli//Escherichia coli KTE196//Escherichia coli, Escherichia coli//Escherichia coli O145:H28, Escherichia coli, Escherichia coli//Escherichia coli O55:H7//Escherichia coli, //Escherichia coli, Escherichia coli//Shigella dysenteriae SD1D	Uncharacterized protein	32	3459.75
UniRef50_A0A1Y4VLG8	Bacteroides xylanisolvens	DUF6443 domain-containing protein (Fragment)	12	3450.95
UniRef50_A0A349LQJ6	Aeromonas allosaccharophila, //Aeromonas caviae, Aeromonas caviae, Aeromonas veronii, Aeromonas hydrophila	IS4 family transposase (Fragment)	39	3449.96
UniRef50_UPI0020D25368	Providencia alcalifaciens//Proteus mirabilis WGLW6, Proteus mirabilis, Providencia alcalifaciens, Proteus sp.//Proteus sp. HMSC14B05, Proteus mirabilis//Proteus mirabilis//Providencia alcalifaciens, Proteus mirabilis//Providencia alcalifaciens	hypothetical protein	51	3447.94
UniRef50_UPI001E29F68A	Chryseobacterium indologenes	RHS repeat domain-containing protein	26	3441.74
UniRef50_A0A0L1AC68	Escherichia coli//Escherichia coli O86//Escherichia coli, Escherichia coli//Escherichia coli C353_09, //Escherichia coli, Escherichia coli	Tail fiber protein (Fragment)	59	3440.9
UniRef50_UPI0015F8EA71	Pseudomonas putida, Pseudomonas asiatica, Pseudomonas sp. FFUP_PS_41	dermonecrotic toxin domain-containing protein	23	3439.92
UniRef50_A0A376MJI5	Escherichia coli	Ybl169	57	3437.33
UniRef50_A0A484X827	Escherichia coli O99:H6//Escherichia coli, Escherichia coli, Escherichia coli//Escherichia coli//Escherichia coli HVH 70 (4-2963531), Escherichia coli//Escherichia coli HVH 170 (4-3026949)//Escherichia coli, Escherichia coli//Escherichia coli//Escherichia coli HVH 3 (4-7276001)	Carbohydrate-specific outer membrane porin	43	3434.16
UniRef50_UPI001C97219E	//Enterobacter cloacae, Enterobacter kobei, Enterobacter cloacae subsp. cloacae//Enterobacter cloacae//Enterobacter cloacae, Enterobacter cloacae, Enterobacter cloacae complex sp. OE43NF, Enterobacter cloacae subsp. cloacae//Enterobacter cloacae	hypothetical protein	35	3432.49
UniRef50_UPI0006B34190	Proteus mirabilis//Providencia alcalifaciens, Providencia alcalifaciens//Proteus mirabilis PR03//Proteus mirabilis, Proteus mirabilis//Proteus mirabilis//Providencia alcalifaciens, Proteus mirabilis	fimbria/pilus outer membrane usher protein	77	3429.29
UniRef50_A0A2X2BX68	Proteus mirabilis, Proteus sp.//Proteus sp. HMSC14B05, Providencia alcalifaciens//Proteus mirabilis PR03//Proteus mirabilis, Proteus mirabilis//Proteus mirabilis//Providencia alcalifaciens, Proteus mirabilis//Providencia alcalifaciens	Fimbrial outer membrane usher protein	74	3427.62
UniRef50_UPI002ED66268	Escherichia coli, Escherichia coli//Shigella sonnei, Escherichia coli//Escherichia coli HVH 147 (4-5893887)//Escherichia coli, Escherichia coli//Shigella sonnei 1DT-1	phage tail protein	52	3421.47
UniRef50_UPI0030068875	//Aeromonas veronii, Aeromonas veronii, Aeromonas allosaccharophila	CHAD domain-containing protein	48	3415.61
UniRef50_N9LNM5	Acinetobacter junii	Xaa-Pro dipeptidyl-peptidase-like domain-containing protein	33	3408.14
UniRef50_UPI000FF26D7C	Escherichia coli//Escherichia coli KTE78, Escherichia coli, Escherichia coli//Escherichia coli KTE115, Escherichia coli HVH 6 (3-8296502)//Escherichia coli//Escherichia coli, //Escherichia coli, Escherichia coli//Shigella sonnei	DUF6531 domain-containing protein	64	3402.02
UniRef50_UPI0020B30C9B	Burkholderia cepacia, Burkholderia cepacia//Burkholderia ambifaria	amino acid adenylation domain-containing protein	24	3392.58
UniRef50_UPI0001DBDB3D	Streptococcus salivarius, Streptococcus sp. 10.1, Streptococcus sp. 23.2, Streptococcus sp. 21.1, Streptococcus salivarius M18, Streptococcus vestibularis, Streptococcus sp., Streptococcus sp. 22.1, Streptococcus sp. FDAARGOS_192	Uncharacterized protein	83	3389.76
UniRef50_A0AAX1CK44	Achromobacter xylosoxidans	Uncharacterized protein	24	3388.65
UniRef50_Q6TKV3	Escherichia coli//Escherichia coli//Escherichia coli HVH 3 (4-7276001), Escherichia coli//Escherichia coli UMEA 3108-1//Escherichia coli, Escherichia coli	Aec15	42	3382.95
UniRef50_A0AAN4QRB6	nan, Escherichia coli//Escherichia coli O26:H11, Escherichia coli//Escherichia coli O145:H28, Escherichia coli	Exonuclease	40	3379.82
UniRef50_A0AA87CSC6	Providencia alcalifaciens//Providencia stuartii//Providencia stuartii, Providencia stuartii, Providencia alcalifaciens//Providencia stuartii MRSN 2154, Providencia stuartii ATCC 25827//Providencia alcalifaciens, Providencia alcalifaciens//Providencia stuartii	DUF2345 domain-containing protein	15	3378.82
UniRef50_A0A2X3F037	Escherichia coli//Escherichia coli KTE107, Escherichia coli//Escherichia coli KTE61, Leclercia adecarboxylata, Escherichia coli	Putative exodeoxyribonuclease VIII	23	3378.22
UniRef50_A0A7X7AJB7	Achromobacter insuavis, Bordetella bronchiseptica//Bordetella bronchiseptica 00-P-2796, Bordetella bronchiseptica GA96-01//Bordetella bronchiseptica, Achromobacter xylosoxidans, Bordetella bronchiseptica//Bordetella bronchiseptica OSU054, Bordetella bronchiseptica//Bordetella bronchiseptica MO211, Bordetella genomosp. 6, Achromobacter dolens, Bordetella bronchiseptica, Bordetella parapertussis, B…	Tetrathionate reductase subunit TtrA (Fragment)	24	3372.09
UniRef50_A7H1M3	Campylobacter coli//Campylobacter jejuni//Campylobacter coli, Campylobacter coli, Campylobacter upsaliensis//Campylobacter jejuni, Campylobacter upsaliensis, Campylobacter upsaliensis//Campylobacter jejuni//Campylobacter upsaliensis, Campylobacter coli BIGS0009	PhoX family phosphatase	20	3371.54
UniRef50_UPI0035C1974F	//Aeromonas caviae, Aeromonas veronii, Aeromonas hydrophila, Aeromonas caviae	IS4 family transposase	28	3371.22
UniRef50_UPI0010CC68DF	Escherichia coli//Escherichia coli KTE78, Escherichia coli//Shigella dysenteriae 1617, Escherichia coli, Escherichia coli//Escherichia coli KTE115, //Escherichia coli, Escherichia coli KTE75//Escherichia coli	RHS repeat-associated core domain-containing protein	71	3369.24
UniRef50_UPI001F231489	//Aeromonas veronii, Aeromonas veronii	pullulanase-type alpha-1,6-glucosidase	53	3369.04
UniRef50_W1EWC6	Escherichia coli C295_10//Escherichia coli, Escherichia coli//Escherichia coli C9_92, Escherichia coli, Escherichia sp. KTE31, Escherichia coli//Escherichia coli C796_10, Escherichia coli//Escherichia coli//Escherichia coli HVH 26 (4-5703913), //Escherichia coli, Escherichia coli//Escherichia coli UMEA 3489-1//Escherichia coli, Escherichia coli//Escherichia coli UMEA 3108-1//Escherichia coli, Esc…	Putative adhesin	86	3363.36
UniRef50_A0A379TQX8	Cronobacter malonaticus LMG 23826//Cronobacter, Cronobacter//Cronobacter malonaticus//Cronobacter malonaticus, Salmonella bongori serovar 48:z81:-//Salmonella enterica, Salmonella enterica//Salmonella bongori serovar 48:a:-, Salmonella bongori//Salmonella bongori serovar 48:z35:-//Salmonella enterica, Erwinia sp. S38, Cronobacter//Cronobacter malonaticus, Cronobacter sakazakii, Cronobacter sakaza…	Anaerobic ribonucleoside-triphosphate reductase	27	3358.99
UniRef50_A0A5N8HER6	//Escherichia coli, Shigella sp. PIB, Escherichia coli	WGR domain-containing protein (Fragment)	46	3355.19
UniRef50_UPI0005FCDFED	Streptococcus pseudopneumoniae, Streptococcus pneumoniae//Streptococcus mitis 18/56, Streptococcus sp. IMAU 99161, Streptococcus pneumoniae//Streptococcus pseudopneumoniae, Streptococcus mitis//Streptococcus pneumoniae, Streptococcus mitis//Streptococcus mitis//Streptococcus pneumoniae, Streptococcus chosunense, Streptococcus lactarius	endo-alpha-N-acetylgalactosaminidase family protein	78	3354.09
UniRef50_A0A653KUA7	Aeromonas dhakensis, Aeromonas hydrophila, Aeromonas veronii	ABC transporter substrate-binding protein	32	3345.89
UniRef50_A0A2X7FG11	Escherichia coli UMEA 3805-1//Escherichia coli//Escherichia coli, Escherichia coli//Escherichia coli KTE98, Escherichia coli//Escherichia coli HVH 46 (4-2758776)//Escherichia coli, Escherichia coli	Tail component of prophage CP-933K	64	3342.76
UniRef50_A0A2X2HHW1	//Escherichia coli, Escherichia coli//Shigella sonnei, Escherichia coli	Uncharacterized protein	35	3340.03
UniRef50_A0A447NV24	//Aeromonas caviae, Aeromonas hydrophila//Aeromonas dhakensis, Aeromonas caviae, Aeromonas lacus, Aeromonas veronii, //Aeromonas hydrophila//Aeromonas dhakensis, Aeromonas hydrophila, //Aeromonas hydrophila	Fusaric acid resistance protein	55	3335.14
UniRef50_A0A9X3L3S2	Achromobacter xylosoxidans, Achromobacter ruhlandii	Uncharacterized protein (Fragment)	30	3332.47
UniRef50_A0A140SST8	Providencia alcalifaciens//Providencia stuartii, Providencia alcalifaciens//Providencia stuartii MRSN 2154, Providencia alcalifaciens//Providencia stuartii//Providencia stuartii	Fimbrial biogenesis outer membrane usher protein	24	3331.05
UniRef50_UPI00288BEDE7	Prevotella intermedia, Prevotella intermedia ZT	outer membrane beta-barrel protein	33	3326.46
UniRef50_A0AAD3YLN1	Aeromonas hydrophila	Retention module-containing protein (Fragment)	16	3326.17
UniRef50_UPI00112F79B2	Escherichia coli	DUF6531 domain-containing protein	72	3322.1
UniRef50_UPI0007CA79B1	Providencia alcalifaciens, Providencia alcalifaciens//Providencia stuartii//Providencia stuartii, Providencia alcalifaciens//Providencia stuartii MRSN 2154, Providencia alcalifaciens DSM 30120//Providencia alcalifaciens, Providencia alcalifaciens//Providencia stuartii	LPS-assembly protein LptD	47	3321.29
UniRef50_A0A8T5WLE6	Escherichia coli, Escherichia coli//Escherichia coli//Escherichia coli O25b:H4, Escherichia coli//Escherichia coli//Escherichia coli UMEA 3656-1, Escherichia coli//Shigella sonnei, Escherichia coli//Escherichia coli NCCP15647//Escherichia coli, Escherichia coli//Escherichia coli C347_93, Escherichia coli O121//Escherichia coli//Escherichia coli, Escherichia coli//Shigella boydii//Shigella boydii	Host specificity protein J	73	3314.13
UniRef50_A0A2X1P784	Escherichia coli, Escherichia coli//Escherichia coli O112ac:H19//Escherichia coli, Escherichia coli//Escherichia coli KTE107, Escherichia coli//Escherichia coli KTE61, Escherichia coli//Shigella sonnei	Ig domain-containing protein	89	3309.72
UniRef50_A0A376NZD4	Escherichia coli C343_08//Escherichia coli, Providencia alcalifaciens//Providencia stuartii//Providencia stuartii, Escherichia coli, Providencia alcalifaciens//Providencia stuartii MRSN 2154, Providencia alcalifaciens//Providencia stuartii, Leclercia adecarboxylata	Penicillin G acylase	45	3309.26
UniRef50_A0A8S7RP48	Escherichia coli	Exodeoxyribonuclease VIII	30	3304.4
UniRef50_A0A2W8AQ29	Escherichia coli, //Escherichia coli, Shigella flexneri//Escherichia coli, Escherichia coli//Shigella dysenteriae SD1D, Escherichia coli O121//Escherichia coli//Escherichia coli	Exonuclease (Fragment)	31	3298.41
UniRef50_A0A377DGK9	Escherichia coli//Escherichia coli KTE196//Escherichia coli, Escherichia coli, //Escherichia coli, Escherichia coli//Escherichia coli HVH 170 (4-3026949)//Escherichia coli, Escherichia coli//Escherichia coli//Escherichia coli HVH 3 (4-7276001), Escherichia coli KTE75//Escherichia coli	Adhesin/invasin-like protein	58	3297.63
UniRef50_A0A377BMN0	Escherichia coli//Shigella sonnei, Escherichia coli	Formate acetyltransferase 2	80	3292.03
UniRef50_UPI00300BD604	Escherichia coli//Escherichia coli KTE78, Shigella sp. PIB, Escherichia coli, Escherichia fergusonii, Escherichia fergusonii//Escherichia fergusonii//Escherichia coli, Escherichia coli HVH 6 (3-8296502)//Escherichia coli//Escherichia coli, //Escherichia coli, Escherichia coli//Escherichia coli UMEA 3703-1//Escherichia coli, Escherichia coli//Escherichia coli UMEA 3108-1//Escherichia coli, Escheri…	fimbria/pilus outer membrane usher protein	79	3289.4
UniRef50_A0A2X1QC29	nan, Escherichia coli//Escherichia coli UMEA 3718-1//Escherichia coli, Escherichia coli	Exonuclease from phage origin	36	3288.48
UniRef50_A0A376RRH4	Escherichia coli	Rhs core protein with extension	73	3281.4
UniRef50_A0A9X5RJR3	Proteus mirabilis, Proteus sp.//Proteus sp. HMSC14B05, Providencia alcalifaciens//Proteus mirabilis PR03//Proteus mirabilis, Proteus mirabilis//Proteus mirabilis//Providencia alcalifaciens, Proteus mirabilis//Providencia alcalifaciens	Periplasmic heavy metal sensor	66	3276.45
UniRef50_A0A3S4LHE2	//Escherichia coli, Escherichia coli//Escherichia coli C796_10, Escherichia coli C295_10//Escherichia coli, Escherichia coli	Organic solvent tolerance protein	68	3275.35
UniRef50_A7MNH9	Cronobacter//Cronobacter sakazakii NBRC 102416, Cronobacter//Cronobacter malonaticus//Cronobacter malonaticus, Cronobacter malonaticus, Cronobacter sakazakii, Cronobacter//Cronobacter malonaticus, Cronobacter, Cronobacter sakazakii//Cronobacter sakazakii//Cronobacter, Cronobacter condimenti, Cronobacter sakazakii//Cronobacter	Lipase	54	3274.88
UniRef50_S7XNF0	Streptococcus gwangjuense, Streptococcus symci, Streptococcus vulneris, Streptococcus pneumoniae//Streptococcus pseudopneumoniae, Streptococcus mitis//Streptococcus pneumoniae, Streptococcus mitis//Streptococcus mitis//Streptococcus pneumoniae, Streptococcus chosunense, Streptococcus oralis//Streptococcus pneumoniae	Choline-binding protein A	37	3271.41
UniRef50_A0A380E1D8	Staphylococcus hominis, Staphylococcus sp., Staphylococcus schleiferi	Penicillin-binding protein 2	43	3270.79
UniRef50_P08331	Escherichia coli//Shigella boydii, Escherichia coli//Escherichia coli//Escherichia coli O157 str. NCCP15738, Escherichia coli//Shigella boydii//Shigella boydii, Escherichia coli	2',3'-cyclic-nucleotide 2'-phosphodiesterase/3'-nucleotidase	77	3268.15
UniRef50_UPI001BEC1C22	Aeromonas hydrophila, //Aeromonas hydrophila	hypothetical protein	31	3267.31
UniRef50_A0A376KZL1	Escherichia coli str. Deng//Escherichia coli, Escherichia coli	RhsC element core protein RshC	52	3248.82
UniRef50_N9N1R5	Acinetobacter junii	Transposase DDE domain-containing protein	52	3241.14
UniRef50_UPI002ACA5B7C	Achromobacter xylosoxidans, Achromobacter ruhlandii	retention module-containing protein	16	3239.08
UniRef50_A0A376TZP8	//Escherichia coli, Escherichia coli CHS 77//Escherichia coli, Escherichia coli	Lipase	48	3239
UniRef50_UPI0034483A3E	Aeromonas veronii, Aeromonas allosaccharophila	IS4 family transposase	30	3238.94
UniRef50_UPI000DF7A3AD	Escherichia coli, Escherichia coli//Shigella boydii//Shigella boydii, Escherichia coli//Escherichia coli C654_09	Ail/Lom family outer membrane beta-barrel protein	28	3238.48
UniRef50_A0A2X2BK29	Providencia alcalifaciens//Proteus mirabilis WGLW6, Proteus mirabilis, Proteus sp.//Proteus sp. HMSC14B05, Proteus mirabilis//Proteus mirabilis//Providencia alcalifaciens, Proteus mirabilis//Providencia alcalifaciens	Outer membrane fimbrial usher protein	52	3236.28
UniRef50_A0A2X3K4Y3	Escherichia coli//Escherichia coli C347_93, Escherichia coli//Escherichia coli//Escherichia coli HVH 70 (4-2963531), Escherichia coli//Escherichia coli UMEA 3718-1//Escherichia coli, Escherichia coli	Eaa protein	62	3235.88
UniRef50_A0A6P1LUU7	Acinetobacter sp. TUM15071	Ig-like domain-containing protein	21	3226.15
UniRef50_A0A139NES1	Streptococcus cristatus ATCC 51100, Streptococcus cristatus	Beta-galactosidase	54	3225.09
UniRef50_A0A836NBD4	Escherichia coli//Escherichia coli KTE107, Escherichia coli//Shigella boydii//Shigella boydii, Escherichia coli	Bacterial Ig-like domain family protein	32	3220.72
UniRef50_UPI001F147177	Achromobacter xylosoxidans	LysR substrate-binding domain-containing protein	29	3219.41
UniRef50_UPI000B2C1D80	Streptococcus salivarius, Streptococcus sp. FDAARGOS_192, Streptococcus sp. 22.1, Streptococcus sp. 2.1	glycoside hydrolase family 70 protein	55	3214.21
UniRef50_UPI00166B38F8	Pseudomonas putida, Pseudomonas asiatica, Pseudomonas sp. FFUP_PS_41	dermonecrotic toxin domain-containing protein	21	3211.67
UniRef50_UPI00157FDF97	Acinetobacter junii	lamin tail domain-containing protein	57	3210.4
UniRef50_B4F0J4	Proteus mirabilis//Providencia alcalifaciens, Proteus mirabilis//Proteus mirabilis//Providencia alcalifaciens, Proteus mirabilis	Probable major tail sheath protein	26	3203.27
UniRef50_UPI00143C6512	Acinetobacter junii	BapA/Bap/LapF family large adhesin	17	3201.51
UniRef50_UPI0012D9E4EC	Burkholderia ambifaria, Burkholderia cepacia, Burkholderia cepacia//Burkholderia ambifaria	2Fe-2S iron-sulfur cluster-binding protein	14	3200.29
UniRef50_A0A2W5CRA0	Corynebacterium macginleyi	Uncharacterized protein (Fragment)	45	3194.8
UniRef50_K1IMK9	Aeromonas veronii	Amino acid adenylation domain-containing protein	24	3192.64
UniRef50_A0A485JPY2	//Escherichia coli, Escherichia coli	Putative acetyl-CoA synthase regulator	81	3188.31
UniRef50_A0A377AKT8	Escherichia coli//Shigella sonnei, Escherichia coli//Escherichia coli KTE146, Escherichia coli	DUF5507 domain-containing protein	39	3180.92
UniRef50_A0A376UGW5	Escherichia coli C295_10//Escherichia coli, Escherichia coli	Intimin	55	3174.1
UniRef50_A0A376ZEH3	Escherichia coli//Escherichia coli NCCP15647//Escherichia coli, Escherichia coli//Escherichia coli 541-1, Escherichia coli//Escherichia coli KTE48, Escherichia coli	Putative adhesin	47	3170.48
UniRef50_P37635	Escherichia coli, Escherichia coli KTE103//Escherichia coli, Escherichia coli//Escherichia coli//Escherichia coli UMEA 3212-1, //Escherichia coli, Escherichia coli//Shigella boydii	Putative uncharacterized protein YhiS	66	3164.18
UniRef50_B1LIQ3	Escherichia coli//Escherichia coli KTE196//Escherichia coli, Escherichia coli//Escherichia coli KTE98, Escherichia coli	Flagellin structural protein	45	3156.81
UniRef50_A0A2Y8MBF4	Escherichia coli//Shigella boydii, //Escherichia coli, Escherichia coli	Protein rhsD, truncation	73	3155.26
UniRef50_Q8DNB6	Streptococcus pseudopneumoniae, Streptococcus mitis 27/7//Streptococcus pneumoniae, Streptococcus gwangjuense, Streptococcus vulneris, Streptococcus pneumoniae//Streptococcus pseudopneumoniae, Streptococcus pneumoniae, Streptococcus mitis//Streptococcus pneumoniae, Streptococcus mitis//Streptococcus mitis//Streptococcus pneumoniae, Streptococcus mitis SK1073//Streptococcus pneumoniae, Streptococc…	Penicillin-binding protein 2a	79	3149.41
UniRef50_A0AAW5MY63	//Escherichia coli, Escherichia coli//Shigella sonnei, Escherichia coli//Escherichia coli HVH 147 (4-5893887)//Escherichia coli, Escherichia coli	Uncharacterized protein (Fragment)	41	3148.7
UniRef50_A0A7I0YP52	Escherichia coli//Escherichia coli O145:H28, Escherichia coli, Escherichia coli//Escherichia coli UMEA 3718-1//Escherichia coli, Escherichia coli//Escherichia coli O55:H7//Escherichia coli, //Escherichia coli	Outer membrane usher protein	72	3144.38
UniRef50_Q8XJ85	Clostridium perfringens, Clostridium perfringens WAL-14572//Clostridium perfringens	Calx-beta domain-containing protein	61	3142.52
UniRef50_UPI001E6197AB	Prevotella intermedia	choice-of-anchor J domain-containing protein	40	3139.33
UniRef50_H9THH5	//Enterobacter cloacae complex sp., Escherichia coli, Leclercia adecarboxylata, Enterobacter kobei, Enterobacter cloacae, nan, Proteus mirabilis//Providencia alcalifaciens, Enterobacter mori, Enterobacter cloacae subsp. cloacae//Enterobacter cloacae	Uncharacterized protein	70	3135.44
UniRef50_B0XLG7	Aeromonas hydrophila, Aeromonas dhakensis, Aeromonas hydrophila//Aeromonas dhakensis, //Aeromonas hydrophila//Aeromonas dhakensis, //Aeromonas hydrophila	Pullulanase	41	3134.77
UniRef50_UPI002444F94C	//Aeromonas veronii, Aeromonas veronii, Aeromonas allosaccharophila	flagellar hook-length control protein FliK	42	3134.21
UniRef50_UPI00274063E8	//Escherichia coli, Escherichia coli UMEA 3200-1//Escherichia coli//Escherichia coli, Escherichia coli	flagellin	45	3128.76
UniRef50_A0A640MVC3	Staphylococcus hominis, Staphylococcus sp., Staphylococcus haemolyticus, Staphylococcus aureus	serine-type D-Ala-D-Ala carboxypeptidase	64	3127.29
UniRef50_G5GAL9	Prevotella intermedia, Prevotella denticola CRIS 18C-A, Prevotella denticola	GLUG domain-containing protein	17	3127.07
UniRef50_A0A9X9P125	//Escherichia coli, Escherichia coli//Shigella sonnei, Escherichia coli C496_10//Escherichia coli, Escherichia coli	Tail tip assembly protein	56	3124.06
UniRef50_UPI001D0D4739	Staphylococcus haemolyticus, Staphylococcus aureus	YSIRK-type signal peptide-containing protein	45	3123.88
UniRef50_UPI002FDB14BE	Aeromonas hydrophila, Aeromonas dhakensis, Aeromonas hydrophila//Aeromonas dhakensis, //Aeromonas hydrophila//Aeromonas dhakensis, //Aeromonas hydrophila	hypothetical protein	35	3121.13
UniRef50_A0A485JIM9	Enterobacter cloacae subsp. cloacae//Enterobacter cloacae//Enterobacter cloacae, Escherichia coli	Adhesin for cattle intestine colonization	27	3117.88
UniRef50_UPI002955A65A	Aeromonas dhakensis, Aeromonas hydrophila//Aeromonas dhakensis, Aeromonas hydrophila	VCBS domain-containing protein	14	3103.82
UniRef50_A0AAW6NJA3	Enterobacter cloacae subsp. dissolvens//Enterobacter cloacae, //Enterobacter cloacae, Leclercia adecarboxylata, Enterobacter kobei, Enterobacter quasimori, Enterobacter cloacae subsp. cloacae//Enterobacter cloacae//Enterobacter cloacae, Enterobacter cloacae, Enterobacter cloacae complex sp. OE43NF, Enterobacter mori, Enterobacter cloacae subsp. cloacae//Enterobacter cloacae	FUSC family protein (Fragment)	76	3102.05
UniRef50_UPI002264AC87	Escherichia coli//Shigella sonnei, Escherichia coli	phage tail protein	67	3098.09
UniRef50_A0A3L9DLF3	Escherichia coli//Escherichia coli//Escherichia coli UMEA 3682-1, Escherichia coli	Autotransporter outer membrane beta-barrel domain-containing protein	37	3095.84
UniRef50_UPI00190C0B90	Corynebacterium macginleyi	hypothetical protein	64	3094.42
UniRef50_A0A150NJW5	Streptococcus pneumoniae//Streptococcus pseudopneumoniae, Streptococcus pneumoniae, Streptococcus mitis//Streptococcus pneumoniae, Streptococcus mitis//Streptococcus mitis//Streptococcus pneumoniae, Streptococcus vestibularis	Flagellar hook-length control protein FliK	30	3090.73
UniRef50_UPI001F11B54B	//Aeromonas caviae, Aeromonas hydrophila, Aeromonas caviae	GyrI-like domain-containing protein	22	3079.98
UniRef50_UPI001C0699D2	Acinetobacter junii	S-layer family protein	16	3075.62
UniRef50_A0A2X7FM56	Escherichia coli//Escherichia coli KTE66, Escherichia coli	Putative phage exodeoxyribonuclease	27	3075.52
UniRef50_A0A380TTC9	Acinetobacter junii	Putative signal peptide-containing protein	53	3074.41
UniRef50_A0A9P2QVI3	Escherichia coli	DUF551 domain-containing protein (Fragment)	65	3063.08
UniRef50_UPI00307A86CF	Escherichia coli//Escherichia coli//Escherichia coli UMEA 3212-1, Escherichia coli//Escherichia coli//Escherichia coli O25b:H4, Escherichia coli	tail fiber assembly protein	50	3059.17
UniRef50_A0A1I4XR81	Bacteroides xylanisolvens CL03T12C04, Bacteroides sp. AM16-13, Bacteroides xylanisolvens	DUF6443 domain-containing protein	18	3058.05
UniRef50_A0A2X1MJ64	Escherichia coli, Escherichia coli//Shigella sonnei 1DT-1, //Escherichia coli, Escherichia coli//Escherichia coli GSK2022, Escherichia coli//Shigella dysenteriae//Shigella dysenteriae	Phage minor tail protein	38	3055.68
UniRef50_A0KPA7	Aeromonas veronii	TIGR04219 family outer membrane beta-barrel protein	8	3054.86
UniRef50_N9QHP1	Acinetobacter junii	Uncharacterized protein	30	3054.07
UniRef50_UPI000A441D3D	Bordetella bronchiseptica//Bordetella bronchiseptica 00-P-2796, Bordetella bronchiseptica GA96-01//Bordetella bronchiseptica, Bordetella bronchiseptica//Bordetella bronchiseptica OSU054, Bordetella bronchiseptica//Bordetella bronchiseptica MO211, Bordetella genomosp. 6, Bordetella bronchiseptica, Bordetella bronchiseptica F4563//Bordetella bronchiseptica	Ig-like domain-containing protein	21	3053.92
UniRef50_UPI001E404496	Brucella pseudogrignonensis	autotransporter outer membrane beta-barrel domain-containing protein	4	3053.7
UniRef50_A0A8S0FQ11	//Escherichia coli, Escherichia coli	Adhesin	58	3052.25
UniRef50_E9DQU3	Streptococcus salivarius, Streptococcus salivarius PS4, Streptococcus sp. 10.1, Streptococcus sp. 23.2, Streptococcus sp. C150, Streptococcus sp., Streptococcus vestibularis, Streptococcus sp. 22.1, Streptococcus sp. FDAARGOS_192, Streptococcus sp. 15.1	Transposase	81	3051.01
UniRef50_A0A2H9U455	//Aeromonas veronii, Aeromonas caviae, Aeromonas veronii	Isochorismate synthase (Fragment)	63	3045.23
UniRef50_A0A133PT65	Prevotella denticola, Prevotella jejuni, Prevotella melaninogenica	YD repeat protein (Fragment)	27	3042.02
UniRef50_UPI000CFB0001	Escherichia coli, //Escherichia coli, Escherichia coli//Shigella sonnei, Escherichia coli//Shigella dysenteriae//Shigella dysenteriae, Escherichia coli//Shigella boydii//Shigella boydii	phage tail protein	53	3041.05
UniRef50_A0A2H4U0A7	Shigella sp. PIB, Escherichia coli, Escherichia coli//Escherichia coli KTE115, //Escherichia coli, Escherichia coli//Shigella sonnei, Escherichia coli//Escherichia coli 909945-2, Escherichia coli KTE75//Escherichia coli	Type IV secretion protein Rhs	45	3038.13
UniRef50_A0A0D6ZJB3	Escherichia coli O121//Escherichia coli//Escherichia coli, Escherichia coli//Escherichia coli O26:H11, Escherichia coli//Escherichia coli O145:H28, Escherichia coli	DUF551 domain-containing protein	60	3035.58
UniRef50_UPI001A7EC0B5	Staphylococcus hominis, Staphylococcus sp., Staphylococcus haemolyticus, Staphylococcus aureus	two-component system activity regulator YycH	61	3030.34
UniRef50_A0A376L4W9	//Escherichia coli, Escherichia coli//Escherichia coli 907357, Escherichia coli	RhsB element core protein RshB	68	3030.1
UniRef50_A0A376H809	Escherichia coli, Escherichia coli//Escherichia coli KTE115, //Escherichia coli, Escherichia coli UMEA 3200-1//Escherichia coli//Escherichia coli, Escherichia coli//Escherichia coli KTE66	Invasin	39	3019.28
UniRef50_UPI0009B2DBB9	Bordetella bronchiseptica//Bordetella bronchiseptica 00-P-2796, Bordetella bronchiseptica GA96-01//Bordetella bronchiseptica, Bordetella pertussis, Bordetella bronchiseptica//Bordetella bronchiseptica OSU054, Bordetella bronchiseptica//Bordetella bronchiseptica MO211, Bordetella genomosp. 6, Bordetella bronchiseptica, Bordetella bronchiseptica F4563//Bordetella bronchiseptica	malto-oligosyltrehalose synthase	18	3017.17
UniRef50_UPI000369DF4A	Streptococcus sobrinus TCI-215, Streptococcus sobrinus TCI-28, Streptococcus sobrinus TCI-352, Streptococcus sobrinus TCI-342, Streptococcus sobrinus TCI-98, Streptococcus sobrinus TCI-384	glycoside hydrolase family 70 protein	24	3011.59
UniRef50_UPI002B471FC0	Aeromonas veronii	DUF5801 repeats-in-toxin domain-containing protein	13	2999.71
UniRef50_B1K1Z8	Burkholderia ambifaria, Burkholderia cepacia, Burkholderia cepacia//Burkholderia ambifaria	Uncharacterized protein	18	2998.97
UniRef50_A0AAN5X2J7	Cronobacter malonaticus LMG 23826//Cronobacter, Cronobacter malonaticus, Cronobacter sakazakii, Cronobacter//Cronobacter malonaticus, Cronobacter sakazakii//Cronobacter sakazakii//Cronobacter, Cronobacter sakazakii//Cronobacter	Autotransporter outer membrane beta-barrel domain-containing protein	33	2998.37
UniRef50_A0A376LE44	Escherichia coli, Salmonella bongori serovar 48:z81:-//Salmonella enterica, Salmonella enterica//Salmonella bongori serovar 48:a:-, Enterobacter kobei, Salmonella bongori//Salmonella bongori serovar 48:z35:-//Salmonella enterica, Escherichia coli//Escherichia coli O55:H7//Escherichia coli, Enterobacter quasimori, Salmonella bongori, Salmonella bongori serovar 66:z39:-//Salmonella enterica, Entero…	Fimbrial outer membrane usher protein	59	2998.02
UniRef50_UPI00033A08D1	Escherichia coli//Escherichia coli O55:H7//Escherichia coli, Escherichia coli//Escherichia coli//Escherichia coli O157 str. NCCP15738, Escherichia coli//Shigella sonnei, Escherichia coli	host specificity protein J	59	2986.77
UniRef50_U7L6G5	Corynebacterium macginleyi	PPE family domain-containing protein	42	2985.96
UniRef50_A0A1C7CTW8	Escherichia coli CHS 77//Escherichia coli, Escherichia coli	Valyl-tRNA synthetase	48	2983.49
UniRef50_A0A081QPW6	Streptococcus gwangjuense, Streptococcus mitis//Streptococcus pneumoniae, Streptococcus mitis//Streptococcus mitis//Streptococcus pneumoniae, Streptococcus chosunense, Streptococcus oralis//Streptococcus pneumoniae	Histidine triad protein	25	2982.84
UniRef50_UPI001E3BFE55	Streptococcus salivarius, Streptococcus salivarius M18, Streptococcus sp. HMSC10E12//Streptococcus sp., Streptococcus sp., Streptococcus sp. 15.1	hypothetical protein	44	2978.45
UniRef50_A0A377CDS5	Escherichia coli	Adhesin	38	2971.69
UniRef50_A0A447Y1A0	//Escherichia coli, Escherichia coli UMEA 3200-1//Escherichia coli//Escherichia coli, Escherichia coli//Escherichia coli KTE146, Escherichia coli	Adhesin for cattle intestine colonization	50	2971.1
UniRef50_UPI00248DA785	//Aeromonas caviae, Aeromonas hydrophila, Aeromonas caviae	proprotein convertase P-domain-containing protein	35	2970.86
UniRef50_UPI001EFC5E0C	Acinetobacter junii	fimbria/pilus outer membrane usher protein	22	2967.51
UniRef50_D0SHR9	Acinetobacter junii	Metalloprotease StcE beta-sandwich domain-containing protein (Fragment)	9	2961.61
UniRef50_K1JGQ0	Aeromonas allosaccharophila, //Aeromonas veronii, Aeromonas lacus, Aeromonas veronii, Aeromonas hydrophila, //Aeromonas hydrophila	Structural protein MipA	35	2957.82
UniRef50_A0A5S8ZII4	Escherichia coli//Escherichia coli O86//Escherichia coli, //Escherichia coli, Escherichia coli//Shigella sonnei, Escherichia coli	IncF plasmid conjugative transfer DNA-nicking and unwinding protein TraI	71	2957.28
UniRef50_A7ZLQ1	Escherichia coli OK1357//Escherichia coli, Escherichia coli//Escherichia coli HVH 147 (4-5893887)//Escherichia coli, Escherichia coli	Type VI secretion system Vgr family protein	39	2955.35
UniRef50_A0A448AA89	Streptococcus salivarius, Streptococcus sp., Streptococcus sp. 21.1, Streptococcus sp. 2.1	Surface-associated protein CshA	62	2954.75
UniRef50_UPI000D476B8F	Staphylococcus hominis, Staphylococcus sp., Staphylococcus haemolyticus, Staphylococcus aureus	alkaline phosphatase	52	2948.86
UniRef50_UPI001EEEC5B0	Achromobacter xylosoxidans, Achromobacter ruhlandii, Achromobacter insuavis	hypothetical protein	24	2948.74
UniRef50_A0A4C2ZHH3	Escherichia coli//Shigella sonnei, Escherichia coli//Escherichia coli KTE115, Escherichia coli	Outer membrane protein	19	2943.46
UniRef50_U7KHU7	Corynebacterium macginleyi	DUF4300 domain-containing protein	16	2943.07
UniRef50_A0A379GIJ8	Proteus mirabilis//Providencia alcalifaciens, Proteus mirabilis//Proteus mirabilis//Providencia alcalifaciens, Providencia alcalifaciens	Outer membrane fimbrial usher protein	50	2938.17
UniRef50_P29336	Streptococcus sobrinus TCI-349, Streptococcus sobrinus TCI-61, Streptococcus downei F0415, Streptococcus sobrinus TCI-374, Streptococcus sobrinus TCI-352, Streptococcus sobrinus TCI-342	Glucosyltransferase-S	26	2936.48
UniRef50_A0AAV3EDB9	Streptococcus cristatus ATCC 51100, Streptococcus cristatus	Gram-positive signal peptide protein, YSIRK family	49	2934.45
UniRef50_A0A376L046	Escherichia coli//Escherichia coli NCCP15647//Escherichia coli, Escherichia coli//Escherichia coli//Escherichia coli UMEA 3682-1, Escherichia coli	Rhs element Vgr protein	29	2933.74
UniRef50_UPI000A93C829	Aeromonas hydrophila, Aeromonas hydrophila//Aeromonas dhakensis, Aeromonas veronii	J domain-containing protein	12	2929.6
UniRef50_A0A377CY47	Escherichia coli, //Escherichia coli, Escherichia coli//Escherichia coli UMEA 3703-1//Escherichia coli, Escherichia coli//Escherichia coli GSK2022, Enterobacter cloacae	Periplasmic AppA protein [includes: phosphoanhydrid phosphohydrolase and 4-phytase]	41	2926.79
UniRef50_UPI00028F1898	Proteus mirabilis, Providencia alcalifaciens//Providencia stuartii//Providencia stuartii, Proteus mirabilis//Proteus mirabilis//Providencia alcalifaciens, Providencia alcalifaciens//Providencia stuartii, Proteus mirabilis//Providencia alcalifaciens	DUF2169 domain-containing protein	22	2925.86
UniRef50_A0A376HQN8	Escherichia coli//Escherichia coli C796_10, Escherichia coli C295_10//Escherichia coli, Escherichia coli, Escherichia coli//Escherichia coli C9_92	AidA autotransporter-like protein	47	2925.49
UniRef50_A0AAD3UBJ6	//Aeromonas hydrophila//Aeromonas dhakensis, Aeromonas hydrophila, //Aeromonas hydrophila	VWA domain-containing protein (Fragment)	17	2924.11
UniRef50_Q11137	Proteus mirabilis//Providencia alcalifaciens, Providencia alcalifaciens//Proteus mirabilis PR03//Proteus mirabilis, Proteus mirabilis//Proteus mirabilis//Providencia alcalifaciens, Proteus mirabilis	Serralysin	64	2922.46
UniRef50_UPI0011EC735D	//Enterobacter cloacae, Enterobacter kobei, Escherichia sp. KTE31, Enterobacter mori, Enterobacter cloacae subsp. cloacae//Enterobacter cloacae//Enterobacter cloacae, Enterobacter cloacae, Trabulsiella guamensis, Leclercia adecarboxylata, Enterobacter cloacae subsp. cloacae//Enterobacter cloacae	fimbria/pilus outer membrane usher protein	65	2919.12
UniRef50_UPI001116B0B1	//Escherichia coli, Escherichia coli KTE101//Escherichia coli, Escherichia coli	PAAR domain-containing protein	38	2914.33
UniRef50_A0A380JEL2	Streptococcus sobrinus, Streptococcus sobrinus TCI-215, Streptococcus sobrinus TCI-355, Streptococcus sobrinus TCI-28, Streptococcus sobrinus TCI-175, Streptococcus sobrinus TCI-352, Streptococcus sobrinus TCI-342	Glucosyltransferase-I	18	2902.79
UniRef50_UPI002159D2CD	//Aeromonas veronii, Aeromonas lacus, Aeromonas veronii	hypothetical protein	46	2900.36
UniRef50_P39180	Escherichia coli//Escherichia coli O26:H11, Escherichia coli//Escherichia coli//Escherichia coli O25b:H4, Escherichia coli	Antigen 43	60	2898.86
UniRef50_A0A5B0D911	Streptococcus cristatus	Lysozyme (Fragment)	29	2897.3
UniRef50_A0AAD1KYY4	Escherichia coli//Escherichia coli KTE102, Escherichia coli, Klebsiella sp. WCHKl090001;Klebsiella huaxiensis//Klebsiella huaxiensis, Cronobacter//Cronobacter malonaticus//Cronobacter malonaticus, Escherichia coli//Shigella flexneri, Enterobacter kobei, Enterobacter cloacae complex sp. OE43NF, Cronobacter sakazakii//Cronobacter, Enterobacter cloacae, nan, Proteus mirabilis//Providencia alcalifaci…	Transposase	89	2878.06
UniRef50_A0A377DX62	Escherichia coli//Escherichia coli UCI 58, Escherichia coli, Salmonella bongori//Salmonella bongori serovar 48:z35:-//Salmonella enterica, //Escherichia coli, Salmonella bongori serovar 66:z39:-//Salmonella enterica	Outer membrane usher protein	62	2876.69
UniRef50_UPI00235CAAEF	Pseudomonas putida, Pseudomonas asiatica, Pseudomonas sp. FFUP_PS_41	dermonecrotic toxin domain-containing protein	21	2870.07
UniRef50_A0A1X3IAG4	Escherichia coli OK1357//Escherichia coli, Escherichia coli//Escherichia coli KTE111, Escherichia coli, Escherichia fergusonii//Escherichia fergusonii//Escherichia coli, Escherichia coli//Shigella boydii	Transposase, IS4 family (Fragment)	65	2867.33
UniRef50_A0A0A6ZRT4	Escherichia coli, Escherichia coli//Shigella dysenteriae 1617, Escherichia coli KTE75//Escherichia coli	Exodeoxyribonuclease VIII	50	2865.82
UniRef50_A0A4R5G344	Streptococcus sobrinus TCI-349, Streptococcus sobrinus, Streptococcus sobrinus TCI-61, Streptococcus sobrinus TCI-345, Streptococcus sobrinus TCI-215, Streptococcus sobrinus TCI-28, Streptococcus sobrinus TCI-355, Streptococcus sobrinus TCI-374, Streptococcus sobrinus TCI-352, Streptococcus sobrinus TCI-342, Streptococcus sobrinus TCI-98, Streptococcus sobrinus TCI-175, Streptococcus sobrinus W17…	LTA synthase family protein (Fragment)	24	2864.36
UniRef50_A0A376K2P6	//Escherichia coli, Escherichia coli//Shigella sonnei, Escherichia coli//Escherichia coli KTE115, Escherichia coli	DUF6531 domain-containing protein	67	2856.83
UniRef50_UPI001C529FE5	Mycobacteroides chelonae, Mycobacteroides abscessus, [Mycobacterium] chelonae subsp. gwanakae	sensor domain-containing protein	18	2853.54
UniRef50_A0A3P8M5S3	Moellerella wisconsensis, Escherichia coli, Proteus mirabilis, Escherichia fergusonii, Erwinia sp. S38, Providencia alcalifaciens//Proteus mirabilis PR03//Proteus mirabilis, Proteus mirabilis//Proteus mirabilis//Providencia alcalifaciens, Erwinia sp. S43, Pantoea coffeiphila, Proteus mirabilis//Providencia alcalifaciens	4-hydroxyphenylacetate decarboxylase large subunit	62	2851.9
UniRef50_A0A2X1MY93	Escherichia coli//Shigella boydii, //Escherichia coli, Escherichia coli//Shigella sonnei, Escherichia coli	Rhs core protein	25	2851.27
UniRef50_UPI0022B8CC8E	Achromobacter xylosoxidans, Achromobacter ruhlandii, Achromobacter dolens	hypothetical protein	25	2850.46
UniRef50_A0A139R8S5	Streptococcus pneumoniae//Streptococcus mitis 18/56, Streptococcus mitis 27/7//Streptococcus pneumoniae, Streptococcus gwangjuense, Streptococcus vulneris, Streptococcus pneumoniae//Streptococcus pseudopneumoniae, Streptococcus pneumoniae, Streptococcus mitis//Streptococcus pneumoniae, Streptococcus mitis//Streptococcus mitis//Streptococcus pneumoniae, Streptococcus chosunense, Streptococcus oral…	IgA1 protease	70	2846.66
UniRef50_A0A380JGJ8	Streptococcus sobrinus TCI-349, Streptococcus sobrinus, Streptococcus sobrinus TCI-61, Streptococcus downei F0415, Streptococcus sobrinus TCI-345, Streptococcus sobrinus TCI-374, Streptococcus sobrinus TCI-98, Streptococcus sobrinus TCI-384	Glucan-binding protein GbpA	17	2846.11
UniRef50_A0A6G2DW89	Streptococcus sp. UMB0029, Streptococcus pneumoniae//Streptococcus pseudopneumoniae, Streptococcus mitis//Streptococcus pneumoniae, Streptococcus mitis//Streptococcus mitis//Streptococcus pneumoniae, Streptococcus mitis SK1073//Streptococcus pneumoniae	Autolysin (Fragment)	19	2840.71
UniRef50_UPI0030B9593C	//Aeromonas veronii, Aeromonas caviae, Aeromonas lacus, Aeromonas veronii	glycoside hydrolase	52	2839.04
UniRef50_A0A376F473	Enterobacter kobei//Enterobacter kobei//Enterobacter cloacae, Enterobacter cloacae subsp. dissolvens//Enterobacter cloacae, Enterobacter kobei//Enterobacter cloacae, //Enterobacter cloacae complex sp., Enterobacter kobei, Enterobacter cloacae subsp. cloacae//Enterobacter cloacae//Enterobacter cloacae, Enterobacter cloacae, Enterobacter sp. AM17-18	Exonuclease subunit SbcC	64	2837.77
UniRef50_UPI001F11D936	//Aeromonas caviae, //Aeromonas veronii, Aeromonas caviae, Aeromonas veronii, Aeromonas hydrophila	outer membrane protein transport protein	45	2830.77
UniRef50_UPI0015D8BC4D	Staphylococcus hominis, Staphylococcus haemolyticus, Staphylococcus aureus	serine hydrolase	51	2828.65
UniRef50_UPI000BE055EA	Staphylococcus hominis, Staphylococcus sp.	CHAP domain-containing protein	30	2827.02
UniRef50_F0F942	Prevotella denticola, Prevotella denticola CRIS 18C-A, Prevotella denticola DNF00960	RHS repeat-associated core domain protein (Fragment)	36	2826.28
UniRef50_A0A377AKA8	Enterobacter kobei//Enterobacter kobei//Enterobacter cloacae, Escherichia coli, Escherichia coli C496_10//Escherichia coli, //Escherichia coli, Escherichia coli//Escherichia coli UMEA 3703-1//Escherichia coli, Escherichia coli//Escherichia coli//Escherichia coli KTE186, Escherichia coli//Escherichia coli//Escherichia coli HVH 198 (4-3206106)	Tail fiber assembly protein	45	2814.17
UniRef50_UPI002B1CC7D9	//Escherichia coli, Escherichia coli	hypothetical protein	39	2813.87
UniRef50_A0A1Z1T157	Proteus mirabilis, Proteus sp.//Proteus sp. HMSC14B05, Providencia alcalifaciens//Proteus mirabilis PR03//Proteus mirabilis, Proteus mirabilis//Proteus mirabilis//Providencia alcalifaciens, Proteus mirabilis//Providencia alcalifaciens	IlvB operon leader peptide	61	2800.23
UniRef50_A0A641CP89	//Escherichia coli, Escherichia coli//Escherichia coli UMEA 3065-1//Escherichia coli, Escherichia coli//Escherichia coli HVH 147 (4-5893887)//Escherichia coli, Escherichia coli	ISAs1-like element ISEc1 family transposase (Fragment)	55	2797.77
UniRef50_A0A377FIA6	Escherichia coli//Escherichia coli O89m:H9, Escherichia coli	YD repeat-containing protein	68	2792.96
UniRef50_A0A484YLZ8	Escherichia coli O99:H6//Escherichia coli, Escherichia coli C295_10//Escherichia coli, Escherichia coli//Escherichia coli C9_92, Escherichia coli//Escherichia coli//Escherichia coli HVH 24 (4-5985145), Escherichia coli, Salmonella bongori serovar 48:z81:-//Salmonella enterica, Escherichia coli//Escherichia coli C639_08, Salmonella enterica//Salmonella bongori serovar 48:a:-, Escherichia coli//Esc…	Outer membrane usher protein	54	2791.55
UniRef50_A0A376LJU0	Escherichia coli//Escherichia coli C9_92, Escherichia coli, Escherichia fergusonii, Escherichia coli//Escherichia coli C639_08, Escherichia fergusonii//Escherichia fergusonii//Escherichia coli, //Escherichia coli, Escherichia coli//Shigella sonnei, Escherichia coli//Shigella boydii	Flagellar hook-associated protein 1	73	2788.48
UniRef50_UPI00342C6C8F	//Aeromonas hydrophila//Aeromonas dhakensis, Aeromonas hydrophila, Aeromonas hydrophila//Aeromonas dhakensis	DUF5801 repeats-in-toxin domain-containing protein	12	2785.49
UniRef50_A0A1Z4F0L3	Mycobacteroides chelonae, Mycobacteroides abscessus, [Mycobacterium] chelonae subsp. gwanakae	Uncharacterized protein	11	2782.29
UniRef50_A0A836N795	//Escherichia coli, Escherichia coli//Shigella sonnei, Escherichia coli	Phage tail family protein (Fragment)	57	2781.93
UniRef50_A0A376K4X7	Shigella sp. PIB, Escherichia coli, Escherichia coli//Escherichia coli KTE115, //Escherichia coli, Escherichia coli//Shigella sonnei	Putative flagellin structural protein	51	2781.59
UniRef50_A0A2X2BSJ5	Proteus sp.//Proteus sp. HMSC14B05, Proteus mirabilis//Providencia alcalifaciens, Proteus mirabilis//Proteus mirabilis//Providencia alcalifaciens, Proteus mirabilis	Fimbrial subunit	28	2776.59
UniRef50_A0A376MWC8	Escherichia coli//Escherichia coli KTE78, Escherichia coli, Escherichia coli//Escherichia coli KTE115, //Escherichia coli, Escherichia coli//Escherichia coli KTE66	Putative inner membrane protein	44	2769.58
UniRef50_Q7DJ60	Escherichia coli C343_08//Escherichia coli, Escherichia coli//Escherichia coli KTE185//Escherichia coli, Escherichia coli, Escherichia coli//Shigella flexneri, //Escherichia coli, Escherichia coli//Escherichia coli C87_11, Escherichia coli//Shigella boydii	Autotransporter adhesin EhaG	55	2766.75
UniRef50_UPI002355F967	Aeromonas veronii	DUF5801 repeats-in-toxin domain-containing protein	13	2766.38
UniRef50_UPI000D41BC79	Staphylococcus haemolyticus, Staphylococcus aureus	SbcC/MukB-like Walker B domain-containing protein	36	2761.76
UniRef50_A0A376RJW5	Escherichia coli, Escherichia coli//Escherichia coli KTE154, Escherichia coli//Shigella sonnei//Escherichia coli, Escherichia coli O121//Escherichia coli//Escherichia coli, Escherichia coli//Shigella boydii//Shigella boydii	H repeat-associated protein	63	2759.19
UniRef50_Q9JMS3	Escherichia coli OK1357//Escherichia coli, Escherichia coli	Uncharacterized protein YuaQ	44	2758.13
UniRef50_UPI001EF3D96A	Corynebacterium macginleyi	hypothetical protein	32	2757.54
UniRef50_A0A2X3KHR8	Escherichia coli, Escherichia coli//Escherichia coli O112ac:H19//Escherichia coli, //Escherichia coli, Escherichia coli UMEA 3805-1//Escherichia coli//Escherichia coli, Escherichia coli//Shigella dysenteriae//Shigella dysenteriae, nan	Nuclease SbcCD subunit C	77	2756.57
UniRef50_UPI00298F1DAE	//Escherichia coli, Enterobacter kobei, Escherichia coli	flagellin	53	2755.7
UniRef50_UPI001F13ACE2	Achromobacter xylosoxidans	flagellin FliC	17	2755.16
UniRef50_A0A930AGV1	Streptococcus rubneri, Streptococcus mitis//Streptococcus pneumoniae, Streptococcus cristatus ATCC 51100, Streptococcus parasanguinis, Streptococcus cristatus	Endo-beta-N-acetylglucosaminidase (Fragment)	58	2751.48
UniRef50_A0A1B2R0Y2	Achromobacter xylosoxidans, Achromobacter ruhlandii	DNA ligase (ATP)	25	2744.12
UniRef50_A0A8T3LAG0	Escherichia coli	Invasin (Fragment)	41	2741.39
UniRef50_UPI001BB2D8F2	Acinetobacter junii	VCBS domain-containing protein	8	2737.49
UniRef50_A0A152LD33	//Escherichia coli, Escherichia coli//Escherichia coli O55:H7//Escherichia coli, Enterobacter cloacae subsp. dissolvens//Enterobacter cloacae, Escherichia coli	Prophage tail fiber domain-containing protein	47	2737.1
UniRef50_UPI001F46548D	Enterobacter kobei//Enterobacter cloacae, Enterobacter kobei, //Enterobacter cloacae complex sp., Enterobacter sp. AM17-18	type 1 fimbrial protein	63	2731.13
UniRef50_A0AAE8XQD2	Escherichia coli//Escherichia coli NCCP15647//Escherichia coli, Escherichia coli//Shigella dysenteriae//Shigella dysenteriae, Escherichia coli	DUF551 domain-containing protein	46	2720.35
UniRef50_A0A377K6T6	Escherichia coli//Escherichia coli//Escherichia coli HVH 24 (4-5985145), Escherichia coli, //Escherichia coli, Escherichia coli//Escherichia coli UMEA 3703-1//Escherichia coli, Escherichia coli//Escherichia coli UMEA 3489-1//Escherichia coli, Escherichia coli//Escherichia coli UMEA 3108-1//Escherichia coli, Escherichia coli//Escherichia coli HVH 55 (4-2646161)//Escherichia coli	Putative protease	36	2716.53
UniRef50_A0A377CGH5	Escherichia coli//Shigella boydii//Shigella boydii, Escherichia coli//Escherichia coli KTE146, Escherichia coli	Adhesin	63	2716.1
UniRef50_A0A2X3JAV6	Escherichia coli KTE103//Escherichia coli, Escherichia coli, Enterobacter kobei, Escherichia coli//Escherichia coli O55:H7//Escherichia coli, Enterobacter cloacae	Putative mobilization protein	41	2714.55
UniRef50_A0AAX2V027	Streptococcus salivarius, Streptococcus sp. 23.2, Streptococcus sp. 21.1, Streptococcus sp. 15.1	LPXTG cell wall anchor domain-containing protein (Fragment)	77	2711.67
UniRef50_A3CNZ4	Streptococcus sinensis, Streptococcus cristatus ATCC 51100, Streptococcus cristatus	Sulfatase N-terminal domain-containing protein	44	2709.81
UniRef50_A0A2X1PV05	Escherichia coli, Escherichia coli//Escherichia coli UMEA 3240-1//Escherichia coli, Escherichia coli//Escherichia coli O85:H1//Escherichia coli, Escherichia coli//Escherichia coli C347_93, Escherichia coli//Escherichia coli KTE66, Escherichia coli C717_10//Escherichia coli	Tail fiber assembly	45	2709.25
UniRef50_A0A6D0KXY5	//Escherichia coli, Shigella flexneri//Escherichia coli, Escherichia coli	RHS repeat protein (Fragment)	64	2706.46
UniRef50_Q7VZD6	Bordetella bronchiseptica//Bordetella bronchiseptica 00-P-2796, Bordetella bronchiseptica GA96-01//Bordetella bronchiseptica, Bordetella pertussis, Bordetella bronchiseptica//Bordetella bronchiseptica OSU054, Bordetella bronchiseptica//Bordetella bronchiseptica MO211, Bordetella genomosp. 6, Bordetella bronchiseptica, Bordetella parapertussis, Bordetella bronchiseptica F4563//Bordetella bronchise…	Probable chorismate pyruvate-lyase	12	2706.26
UniRef50_A0AAW7V311	Escherichia coli//Escherichia coli KTE98, Enterobacter cloacae subsp. cloacae//Enterobacter cloacae//Enterobacter cloacae, Escherichia coli	Ig-like domain-containing protein	30	2705.97
UniRef50_A0A5B9AI21	//Escherichia coli, Escherichia coli//Escherichia coli KTE98, Escherichia coli	Uncharacterized protein	32	2703.3
UniRef50_UPI002AC84C49	Aeromonas veronii, Aeromonas allosaccharophila	DUF6701 domain-containing protein	38	2699.06
UniRef50_A0A9X8BRV7	//Enterobacter cloacae complex sp., Escherichia coli, //Enterobacter cloacae, Enterobacter kobei, Cronobacter sakazakii, Enterobacter quasimori, Cronobacter sakazakii//Cronobacter, Enterobacter cloacae subsp. cloacae//Enterobacter cloacae//Enterobacter cloacae, Enterobacter cloacae, Enterobacter mori	Tail sheath protein	42	2694.05
UniRef50_A0AAJ4CLI5	Providencia alcalifaciens//Providencia stuartii//Providencia stuartii, Proteus mirabilis, Providencia alcalifaciens, Proteus sp.//Proteus sp. HMSC14B05, Providencia alcalifaciens//Proteus mirabilis PR03//Proteus mirabilis, Providencia alcalifaciens//Providencia stuartii MRSN 2154, Proteus mirabilis//Proteus mirabilis//Providencia alcalifaciens, Providencia alcalifaciens//Providencia stuartii, Pro…	Fimbrial protein	47	2690.87
UniRef50_UPI0009A6B9F4	Mycobacteroides chelonae, Mycobacteroides abscessus	non-ribosomal peptide synthetase	22	2689.74
UniRef50_A0AAE9THZ6	Escherichia coli, Escherichia coli//Escherichia coli UMEA 3240-1//Escherichia coli, Escherichia coli C732_98//Escherichia coli, Escherichia coli//Shigella sonnei, Escherichia coli//Escherichia coli NCCP15647//Escherichia coli, nan	Deoxyribonuclease RhsC	64	2687.53
UniRef50_UPI0021AAB52C	Aeromonas hydrophila, Aeromonas hydrophila//Aeromonas dhakensis, //Aeromonas hydrophila	proprotein convertase P-domain-containing protein	38	2686.24
UniRef50_UPI00108149A3	Escherichia coli//Shigella sonnei, Escherichia coli//Escherichia coli O26:H11, Escherichia coli	polymorphic toxin type 34 domain-containing protein	61	2684.77
UniRef50_UPI001BAF3A2B	Escherichia coli//Escherichia coli//Escherichia coli HVH 24 (4-5985145), Escherichia coli, //Escherichia coli, Escherichia coli//Escherichia coli O26:H11, Escherichia coli//Escherichia coli UMEA 3108-1//Escherichia coli, Escherichia coli//Escherichia coli C347_93, Escherichia coli//Escherichia coli//Escherichia coli HVH 198 (4-3206106)	hypothetical protein	38	2684.7
UniRef50_A0A4R8SN91	Mycobacteroides chelonae, Mycobacteroides abscessus, [Mycobacterium] chelonae subsp. gwanakae	PknH-like extracellular domain-containing protein	20	2683.74
UniRef50_D2ZZX0	Neisseria sicca, Neisseria mucosa	PilY1 beta-propeller domain-containing protein	15	2679.12
UniRef50_UPI000A5FA5C1	Staphylococcus haemolyticus, Staphylococcus aureus	DUF1542 domain-containing protein	35	2677.75
UniRef50_UPI001E5FA2B3	Acinetobacter junii	hypothetical protein	14	2671.53
UniRef50_UPI001EE355DD	Aeromonas veronii	VWA domain-containing protein	17	2671.37
UniRef50_A0A2R4AKW7	Proteus mirabilis, Proteus mirabilis//Providencia alcalifaciens, Proteus mirabilis//Proteus mirabilis//Providencia alcalifaciens, Escherichia coli	Mobile element protein	20	2671.29
UniRef50_A0AA96YCG9	Pseudomonas putida, Pseudomonas asiatica, Pseudomonas sp. FFUP_PS_41	Dermonecrotic toxin N-terminal domain-containing protein	22	2667.11
UniRef50_D7GK71	Escherichia coli//Escherichia coli//Escherichia coli O157 str. NCCP15738, Escherichia coli, Escherichia coli//Shigella sonnei 1DT-1	Putative TraI DNA helicase I	53	2662.25
UniRef50_A0A7U9J200	Escherichia coli//Shigella boydii, //Escherichia coli, Escherichia coli	Autotransporter domain-containing protein	57	2662.11
UniRef50_UPI002381ADA0	nan, Francisella hispaniensis, Francisella philomiragia	hypothetical protein	6	2662.08
UniRef50_UPI0012FD7B22	Escherichia coli//Escherichia coli//Escherichia coli UMEA 3682-1, Escherichia coli//Shigella sonnei, Escherichia coli	type VI secretion system membrane subunit TssM	43	2661.94
UniRef50_UPI0007C7E127	Escherichia coli, Escherichia coli//Escherichia coli O86//Escherichia coli, //Escherichia coli, Escherichia coli//Shigella sonnei, Escherichia coli//Shigella boydii//Shigella boydii	RHS repeat domain-containing protein	57	2660.15
UniRef50_G5R3M7	//Enterobacter cloacae, Enterobacter kobei, Enterobacter cloacae subsp. cloacae//Enterobacter cloacae//Enterobacter cloacae, Enterobacter cloacae, Enterobacter cloacae complex sp. OE43NF, Enterobacter mori, Enterobacter cloacae subsp. cloacae//Enterobacter cloacae	Anaerobic dimethyl sulfoxide reductase chain A	69	2659.03
UniRef50_A0A3S4LWZ8	Streptococcus salivarius, Streptococcus sp. 21.1, Streptococcus sp., Streptococcus sp. 22.1, Streptococcus sp. 2.1, Streptococcus sp. 449_SSPC, Streptococcus sp. FDAARGOS_192	Surface-associated protein CshA	54	2655.19
UniRef50_UPI0002C9A4EE	Escherichia coli//Shigella boydii, Escherichia coli//Shigella sonnei, Escherichia coli//Escherichia coli UMEA 3065-1//Escherichia coli, Escherichia coli	tail fiber assembly protein	43	2652.12
UniRef50_UPI001E386288	Escherichia coli	type VI secretion system tip protein VgrG	27	2648.53
UniRef50_A0A2H4TY04	Escherichia coli//Shigella dysenteriae SD1D, Escherichia coli O121//Escherichia coli//Escherichia coli, Escherichia coli	Molybdate metabolism regulator MolR-like protein	62	2639.81
UniRef50_A0A0H2VAQ5	Escherichia coli, //Escherichia coli, Escherichia coli//Escherichia coli KTE48, Escherichia coli//Shigella sonnei, Escherichia coli//Escherichia coli//Escherichia coli HVH 3 (4-7276001), Escherichia coli//Escherichia coli LAU-EC6, Escherichia coli//Escherichia coli HVH 55 (4-2646161)//Escherichia coli, nan	Transposase	71	2634.11
UniRef50_A0A0H3LK43	Bordetella bronchiseptica//Bordetella bronchiseptica 00-P-2796, Bordetella bronchiseptica GA96-01//Bordetella bronchiseptica, Bordetella bronchiseptica//Bordetella bronchiseptica OSU054, Bordetella bronchiseptica, Bordetella bronchiseptica F4563//Bordetella bronchiseptica	DUF2894 domain-containing protein	8	2632.41
UniRef50_A7A2D5	Streptococcus salivarius, Providencia alcalifaciens//Providencia stuartii//Providencia stuartii, Neisseria sicca, Escherichia coli, Proteus mirabilis//Proteus mirabilis//Providencia alcalifaciens, Proteus mirabilis//Providencia alcalifaciens	Transposase IS4-like domain-containing protein (Fragment)	45	2631.19
UniRef50_UPI0027E9583C	Providencia alcalifaciens//Providencia stuartii, Providencia stuartii, Providencia stuartii ATCC 25827//Providencia alcalifaciens, Providencia alcalifaciens//Providencia stuartii//Providencia stuartii	fimbria/pilus outer membrane usher protein	20	2630.82
UniRef50_UPI00125FBD2C	Bacteroides sp. AM37-9, Bacteroides sp. MSK.20.12, Bacteroides sp. GM023, Bacteroides xylanisolvens, Bacteroides sp. 1001136B_160425_E2	DUF4962 domain-containing protein	9	2628.73
UniRef50_A0AA87CQB4	Providencia alcalifaciens//Providencia stuartii//Providencia stuartii, Providencia stuartii, Providencia alcalifaciens//Providencia stuartii MRSN 2154, Providencia stuartii ATCC 25827//Providencia alcalifaciens, Providencia alcalifaciens//Providencia stuartii	Flagellar hook-length control protein	20	2627.5
UniRef50_A0A564SFV7	Fusobacterium necrophorum subsp. funduliforme, Fusobacterium necrophorum, Fusobacterium necrophorum subsp. funduliforme Fnf 1007	Helicase	24	2622.8
UniRef50_A0A140STC4	Providencia alcalifaciens//Providencia stuartii//Providencia stuartii, Providencia stuartii, Providencia alcalifaciens//Providencia stuartii MRSN 2154, Providencia stuartii ATCC 25827//Providencia alcalifaciens, Providencia alcalifaciens//Providencia stuartii	Uncharacterized protein	21	2610.58
UniRef50_UPI0034D7413E	Proteus mirabilis, Proteus sp.//Proteus sp. HMSC14B05, Providencia alcalifaciens//Proteus mirabilis PR03//Proteus mirabilis, Proteus mirabilis//Proteus mirabilis//Providencia alcalifaciens, Proteus mirabilis//Providencia alcalifaciens	chorismate-binding protein	48	2610.2
UniRef50_F4T7R4	Escherichia coli//Escherichia coli UMEA 3065-1//Escherichia coli, Escherichia coli	ImpA-related N-superfamily	31	2608.58
UniRef50_A0A377K2I5	//Escherichia coli, Escherichia coli//Escherichia coli HVH 46 (4-2758776)//Escherichia coli, Escherichia coli	F17-like fimbrial usher	47	2597.92
UniRef50_A0AAV3VG29	Escherichia coli	Type IV secretion protein Rhs	57	2596.68
UniRef50_A0A3M0G943	Corynebacterium macginleyi	Uncharacterized protein	24	2592.19
UniRef50_UPI00201F300D	Escherichia coli str. Deng//Escherichia coli, Escherichia coli, Escherichia coli//Shigella sonnei 1DT-1, nan, Escherichia coli C717_10//Escherichia coli	3'-5' exonuclease	27	2587.09
UniRef50_A0A081PPU0	Streptococcus pseudopneumoniae, Streptococcus pneumoniae//Streptococcus mitis 18/56, Streptococcus gwangjuense, Streptococcus symci, Streptococcus vulneris, Streptococcus pneumoniae//Streptococcus pseudopneumoniae, Streptococcus mitis//Streptococcus pneumoniae, Streptococcus mitis//Streptococcus mitis//Streptococcus pneumoniae, Streptococcus chosunense, Streptococcus sp. CCUG 49591, Streptococcus…	exo-alpha-sialidase	70	2586.87
UniRef50_A0AAX3PF35	Aeromonas hydrophila	Retention module-containing protein	12	2583.98
UniRef50_A0A379GG30	Proteus mirabilis//Providencia alcalifaciens, Providencia alcalifaciens//Proteus mirabilis PR03//Proteus mirabilis, Proteus mirabilis//Proteus mirabilis//Providencia alcalifaciens, Proteus mirabilis	Toxin	36	2583.6
UniRef50_A0A0M0HWP1	Vibrio metoecus, Vibrio cholerae	Chondroitinase	16	2580.49
UniRef50_A0A8B3V2K2	//Escherichia coli, Escherichia coli//Escherichia coli KTE61, Enterobacter cloacae, Escherichia coli	Outer membrane autotransporter	32	2578.75
UniRef50_UPI001F01A44A	Aeromonas hydrophila, Aeromonas hydrophila//Aeromonas dhakensis	DUF5801 repeats-in-toxin domain-containing protein	11	2577.3
UniRef50_UPI00208EA13E	Aeromonas veronii	retention module-containing protein	11	2576.64
UniRef50_UPI000DD67A13	Escherichia coli//Escherichia coli O55:H7//Escherichia coli, Escherichia coli, Escherichia coli//Escherichia coli C353_09	Ag43/Cah family autotransporter adhesin	50	2574.03
UniRef50_UPI001F462849	Escherichia coli OK1357//Escherichia coli, Escherichia coli UMEA 3805-1//Escherichia coli//Escherichia coli, Escherichia coli	phage tail length tape measure family protein	39	2573.83
UniRef50_UPI001FFA445D	Proteus mirabilis, Providencia alcalifaciens, Proteus sp.//Proteus sp. HMSC14B05, Providencia alcalifaciens//Proteus mirabilis PR03//Proteus mirabilis, Proteus mirabilis//Proteus mirabilis//Providencia alcalifaciens, Proteus mirabilis//Providencia alcalifaciens	hypothetical protein	35	2569.76
UniRef50_U2J2S5	Streptococcus sobrinus TCI-349, Streptococcus sobrinus, Streptococcus sobrinus TCI-61, Streptococcus downei F0415, Streptococcus sobrinus TCI-345, Streptococcus sobrinus TCI-215, Streptococcus sobrinus TCI-28, Streptococcus sobrinus TCI-355, Streptococcus sobrinus TCI-374, Streptococcus sobrinus TCI-352, Streptococcus sobrinus TCI-342, Streptococcus sobrinus TCI-98, Streptococcus sobrinus TCI-175…	KxYKxGKxW signal domain protein	47	2568.06
UniRef50_A0A479NQJ7	Escherichia coli	Outer membrane protein	16	2565.73
UniRef50_A0A4R9MA70	Burkholderia ambifaria, Burkholderia cepacia, Burkholderia cepacia//Burkholderia ambifaria, Paraburkholderia caffeinitolerans	Kinase	17	2562.62
UniRef50_A0A2X7GSQ7	Escherichia coli, Escherichia fergusonii, Escherichia fergusonii//Escherichia fergusonii//Escherichia coli, Escherichia coli//Escherichia coli O86//Escherichia coli, Escherichia coli//Escherichia coli KTE64, Escherichia coli UMEA 3805-1//Escherichia coli//Escherichia coli	Tail Collar domain-containing protein	56	2558.04
UniRef50_UPI00223B0710	Aeromonas hydrophila	retention module-containing protein	12	2554.93
UniRef50_UPI00226C8BA6	Aeromonas veronii	type I secretion C-terminal target domain-containing protein	16	2549.04
UniRef50_A0A444R5J9	Escherichia coli//Escherichia coli NCCP15647//Escherichia coli, Escherichia coli	Autotransporter adhesin Ag43 (Fragment)	50	2547.97
UniRef50_UPI001AD81825	Clostridium perfringens, Clostridium perfringens WAL-14572//Clostridium perfringens	discoidin domain-containing protein	51	2546.48
UniRef50_A0AA90HXT1	Acinetobacter junii	VCBS domain-containing protein (Fragment)	16	2544.87
UniRef50_A0A2X1MTZ8	Escherichia coli C496_10//Escherichia coli, Escherichia coli	RhsE element core protein RshE	54	2543.3
UniRef50_A0A641IZV0	Escherichia coli	Big-1 domain-containing protein	26	2542.88
UniRef50_A0A376PWD1	Escherichia coli O99:H6//Escherichia coli, Escherichia coli, Escherichia coli//Escherichia coli O85:H1//Escherichia coli, Escherichia coli//Escherichia coli//Escherichia coli UMEA 3656-1, Escherichia coli//Escherichia coli//Escherichia coli HVH 26 (4-5703913), Escherichia coli//Escherichia coli UMEA 3703-1//Escherichia coli, Escherichia coli//Escherichia coli GSK2022, //Escherichia coli, Escheric…	Fimbrial outer membrane usher protein	66	2542.64
UniRef50_UPI001C6FFB1A	Escherichia coli//Shigella boydii, Escherichia coli C496_10//Escherichia coli, Escherichia coli	RHS repeat domain-containing protein	55	2538.72
UniRef50_UPI001FC7F1C6	Burkholderia ambifaria, Burkholderia cepacia, Burkholderia cepacia//Burkholderia ambifaria	autotransporter outer membrane beta-barrel domain-containing protein	12	2537.1
UniRef50_UPI00191D6530	Aeromonas hydrophila, Aeromonas hydrophila//Aeromonas dhakensis	retention module-containing protein	15	2535.56
UniRef50_A0A3S5WTY6	//Aeromonas caviae, Aeromonas veronii, Aeromonas hydrophila, Aeromonas caviae	Methyl-accepting chemotaxis protein	23	2533.39
UniRef50_A0A376WVN8	Escherichia coli C496_10//Escherichia coli, Escherichia coli	RshA repeat element core protein	55	2532.13
UniRef50_UPI00207730BB	Escherichia coli, Escherichia coli//Shigella sonnei 1DT-1	DUF550 domain-containing protein	41	2530
UniRef50_UPI000BDED976	Escherichia coli, Escherichia coli//Escherichia coli KTE146, Escherichia coli HVH 6 (3-8296502)//Escherichia coli//Escherichia coli, //Escherichia coli, Escherichia coli KTE75//Escherichia coli	flagellin	41	2522.06
UniRef50_A0A2X3K9M9	Escherichia coli, Shigella flexneri//Escherichia coli//Shigella flexneri, Shigella flexneri//Escherichia coli, Escherichia coli//Shigella dysenteriae//Shigella dysenteriae, nan, Escherichia coli//Shigella flexneri 2a, Escherichia coli//Shigella boydii//Shigella boydii	Adhesin	56	2520.79
UniRef50_UPI001D0CE953	Staphylococcus haemolyticus	SasC/FmtB family protein	33	2520.53
UniRef50_A0A4Q5PYR9	Acinetobacter junii	Diguanylate cyclase (Fragment)	20	2520.24
UniRef50_UPI000B13AF35	Shigella sp. PIB, Escherichia coli, Escherichia sp. KTE31, //Escherichia coli, Escherichia coli//Escherichia coli UMEA 3703-1//Escherichia coli, Escherichia coli//Escherichia coli UMEA 3108-1//Escherichia coli, Escherichia coli//Escherichia coli//Escherichia coli UMEA 3155-1	S6 family peptidase	44	2518.64
UniRef50_UPI001FD72499	Aeromonas veronii	retention module-containing protein	15	2511.46
UniRef50_A0A8B3UUQ0	Enterobacter kobei//Enterobacter cloacae, Enterobacter kobei	Outer membrane adhesin like protein	58	2510.83
UniRef50_A0A2X8RL65	Escherichia coli//Shigella sonnei, Escherichia coli//Escherichia coli O26:H11, Escherichia coli//Escherichia coli UMEA 3718-1//Escherichia coli, Escherichia coli	Outer membrane Lom	32	2506.58
UniRef50_A0A139MX45	Streptococcus sinensis, Streptococcus cristatus ATCC 51100, Streptococcus cristatus	N-acetylmuramoyl-L-alanine amidase	40	2498.73
UniRef50_UPI0024497C2E	Aeromonas veronii	retention module-containing protein	9	2498.02
UniRef50_A0A0P7PZX4	Escherichia coli, Escherichia coli//Escherichia coli O85:H1//Escherichia coli, Escherichia coli KTE119//Escherichia coli, Escherichia coli//Escherichia coli HVH 121 (4-6877826)//Escherichia coli, Escherichia coli//Escherichia coli KTE64, nan	Invasin	33	2496.98
UniRef50_UPI002966E6B1	//Enterobacter cloacae, Enterobacter cloacae subsp. cloacae//Enterobacter cloacae//Enterobacter cloacae, Enterobacter cloacae	fimbria/pilus outer membrane usher protein	28	2496.17
UniRef50_K1IPE8	Aeromonas veronii	BIG2 domain-containing protein	8	2494.97
UniRef50_A0A8H9E079	//Escherichia coli, Escherichia coli//Escherichia coli KTE196//Escherichia coli, Escherichia coli//Escherichia coli KTE102, Escherichia coli	RHS repeat family protein (Fragment)	55	2493.24
UniRef50_A0A379STL4	Enterobacter cloacae subsp. dissolvens//Enterobacter cloacae, Enterobacter kobei//Enterobacter cloacae, Pantoea conspicua, //Enterobacter cloacae complex sp., Enterobacter kobei, Enterobacter quasimori, Enterobacter cloacae subsp. cloacae//Enterobacter cloacae//Enterobacter cloacae, Enterobacter cloacae, Pantoea agglomerans, Pantoea sp. S62, Enterobacter sp. AM17-18, Enterobacter mori, Enterobact…	Methyl accepting chemotaxis protein II, aspartate sensor-receptor	63	2492.57
UniRef50_UPI001F02700D	Prevotella jejuni, Prevotella denticola DNF00960, Prevotella sp. oral taxon 313, Prevotella denticola, Prevotella denticola CRIS 18C-A, Prevotella nanceiensis	SusD/RagB family nutrient-binding outer membrane lipoprotein	31	2489.57
UniRef50_A0A150NFQ9	Streptococcus pneumoniae//Streptococcus pseudopneumoniae, Streptococcus pneumoniae, Streptococcus mitis//Streptococcus pneumoniae, Streptococcus mitis//Streptococcus mitis//Streptococcus pneumoniae, Streptococcus chosunense, Streptococcus sp. CCUG 49591, Streptococcus oralis//Streptococcus pneumoniae	Histidine triad protein	53	2488.53
UniRef50_Q4L7A0	Staphylococcus haemolyticus, Staphylococcus aureus	Gram-positive cocci surface proteins LPxTG domain-containing protein	31	2488.13
UniRef50_UPI000AFF63E6	Streptococcus cristatus ATCC 51100, Streptococcus cristatus	GBS Bsp-like repeat-containing protein	27	2485.39
UniRef50_UPI0024447BFC	//Aeromonas veronii, Aeromonas veronii	hypothetical protein	48	2479.54
UniRef50_A0A379FHL2	Proteus mirabilis, Proteus sp.//Proteus sp. HMSC14B05, Providencia alcalifaciens//Proteus mirabilis PR03//Proteus mirabilis, Proteus mirabilis//Proteus mirabilis//Providencia alcalifaciens, Proteus mirabilis//Providencia alcalifaciens	Metal resistance protein	56	2479.25
UniRef50_UPI0018F22ACA	Aeromonas veronii	retention module-containing protein	13	2479.03
UniRef50_UPI000B2BABFD	Escherichia coli//Escherichia coli//Escherichia coli UMEA 3682-1, Escherichia coli//Escherichia coli KTE102, Escherichia coli	alpha/beta hydrolase	32	2477.2
UniRef50_Q9R5H9	Aeromonas hydrophila, Aeromonas hydrophila//Aeromonas dhakensis	Surface array protein (Fragment)	12	2474.81
UniRef50_UPI0025784F84	Proteus mirabilis//Providencia alcalifaciens, Proteus mirabilis//Proteus mirabilis//Providencia alcalifaciens	FimD/PapC N-terminal domain-containing protein	41	2473.72
UniRef50_E5CDH5	Bacteroides xylanisolvens CL03T12C04, Bacteroides sp. AM37-9, Bacteroides sp. MSK.20.12, Bacteroides sp. GM023, Bacteroides sp. HF-5092, Bacteroides xylanisolvens, Bacteroides sp. 1001136B_160425_E2, Bacteroides sp., Bacteroides sp. AM16-13	Tyr recombinase domain-containing protein	22	2468.64
UniRef50_A0AAN4QUN2	Escherichia coli	ATP-binding protein	24	2465.03
UniRef50_UPI0021BDF3D5	Burkholderia ambifaria, Burkholderia cepacia, Burkholderia cepacia//Burkholderia ambifaria	hemin-degrading factor	15	2462.24
UniRef50_A0A161RC12	Escherichia coli//Escherichia coli C347_93, Escherichia coli	Eaa prophage protein	51	2449.11
UniRef50_D6CXC5	Bacteroides xylanisolvens CL03T12C04, Bacteroides sp. AM37-9, Bacteroides sp. MSK.20.12, Bacteroides sp. GM023, Bacteroides xylanisolvens	DNA-binding transcriptional activator of the SARP family	10	2449.02
UniRef50_A0A376L1A5	Escherichia fergusonii, //Escherichia coli, Escherichia fergusonii//Escherichia fergusonii//Escherichia coli, Escherichia coli	Lateral flagellar hook associated protein 2 (FliD-like)	61	2438.98
UniRef50_UPI00063D3DD4	Escherichia coli//Escherichia coli O112ac:H19//Escherichia coli, Escherichia coli	polymorphic toxin type 34 domain-containing protein	55	2437.09
UniRef50_A0A2X2TG35	Providencia alcalifaciens//Providencia stuartii//Providencia stuartii, Proteus mirabilis, Providencia alcalifaciens, Providencia alcalifaciens//Providencia stuartii MRSN 2154, Proteus mirabilis//Proteus mirabilis//Providencia alcalifaciens, Providencia alcalifaciens DSM 30120//Providencia alcalifaciens, Providencia alcalifaciens//Providencia stuartii, Proteus mirabilis//Providencia alcalifaciens	Di-/tripeptide transporter	44	2432.92
UniRef50_A0A2X2VIW0	Enterobacter cloacae subsp. dissolvens//Enterobacter cloacae, Enterobacter kobei//Enterobacter cloacae, //Enterobacter cloacae complex sp., //Enterobacter cloacae, Enterobacter kobei, Enterobacter mori, Enterobacter cloacae subsp. cloacae//Enterobacter cloacae//Enterobacter cloacae, Enterobacter cloacae, Enterobacter cloacae complex sp. OE43NF, Leclercia adecarboxylata, Enterobacter cloacae subsp…	Peptide transport protein	56	2429.75
UniRef50_P77609	Escherichia coli, Escherichia sp. KTE31, //Escherichia coli, Escherichia coli//Escherichia coli KTE56, Escherichia coli//Escherichia coli UMEA 3052-1//Escherichia coli	Protein FlxA	53	2427.91
UniRef50_A0AA36XKR3	Neisseria sicca, Neisseria mucosa	SCP domain-containing protein	22	2423.97
UniRef50_UPI0010CB7437	Escherichia coli//Escherichia coli KTE56, Escherichia coli C732_98//Escherichia coli, Escherichia coli	type VI secretion system tip protein VgrG	28	2417.34
UniRef50_D4DVM7	Neisseria sicca, Neisseria mucosa, Aggregatibacter sp. PN_452	Transposase InsH N-terminal domain-containing protein	35	2417.21
UniRef50_UPI002442D89A	Aeromonas allosaccharophila, //Aeromonas veronii, Aeromonas hydrophila//Aeromonas dhakensis, Aeromonas caviae, Aeromonas lacus, Aeromonas veronii, Aeromonas hydrophila	Lateral flagellin	32	2416.75
UniRef50_UPI0010AB7E8B	Escherichia coli, Escherichia coli//Escherichia coli KTE107, Escherichia coli//Escherichia coli HVH 147 (4-5893887)//Escherichia coli, Escherichia coli//Shigella dysenteriae SD1D, Escherichia coli//Shigella boydii	rhs element protein RhsB	47	2412.98
UniRef50_UPI001124D21A	//Escherichia coli, Escherichia coli//Escherichia coli O145:H28, Escherichia coli	DUF2773 domain-containing protein	32	2409.82
UniRef50_A0A2Y0E3S3	Escherichia coli//Escherichia coli KTE48, Escherichia coli	VgrG protein, Encoded within repeats that are hotspots for chromosomal duplication formation Function of protein is uncharacterized	31	2408.09
UniRef50_A0A564SPL9	Streptococcus salivarius, Streptococcus vestibularis	Chromosome partition protein Smc	27	2405.76
UniRef50_A0A377E4A8	Escherichia coli	Exonuclease VIII	20	2403.86
UniRef50_A0A2A6EF01	Prevotella intermedia, Prevotella jejuni, Prevotella vespertina, Prevotella denticola CRIS 18C-A, Prevotella sp. oral taxon 306 str. F0472, Prevotella denticola	Fimbrillin family protein	42	2402.69
UniRef50_UPI000BEAC004	Escherichia coli, Escherichia coli C496_10//Escherichia coli, Escherichia coli//Escherichia coli O55:H7//Escherichia coli, //Escherichia coli, Escherichia coli//Shigella dysenteriae//Shigella dysenteriae, nan, Escherichia coli//Shigella boydii//Shigella boydii	baseplate J/gp47 family protein	55	2399.55
UniRef50_UPI002413DE68	Streptococcus salivarius, Streptococcus sp. 15.1	GH25 family lysozyme	8	2399.36
UniRef50_A0A376HJG3	Escherichia coli//Escherichia coli C796_10, Escherichia coli//Escherichia coli C9_92, Escherichia coli	RatA-like protein	35	2396.05
UniRef50_UPI000A4419C5	Achromobacter xylosoxidans	autotransporter outer membrane beta-barrel domain-containing protein	20	2395.17
UniRef50_UPI000A5098D9	Staphylococcus haemolyticus, Staphylococcus aureus	serine hydrolase	36	2394.7
UniRef50_A0A9X3R7F6	Achromobacter xylosoxidans	VCBS domain-containing protein (Fragment)	17	2393.8
UniRef50_B4ETS4	Proteus mirabilis ATCC 29906//Providencia alcalifaciens, Providencia alcalifaciens//Proteus mirabilis WGLW6, Providencia alcalifaciens, Providencia alcalifaciens//Proteus mirabilis PR03//Proteus mirabilis, Proteus mirabilis//Proteus mirabilis//Providencia alcalifaciens, Proteus mirabilis//Providencia alcalifaciens	Fimbrial subunit	25	2388.93
UniRef50_UPI001BE42E00	Streptococcus mitis 27/7//Streptococcus pneumoniae, Streptococcus pneumoniae, Streptococcus mitis//Streptococcus pneumoniae, Streptococcus mitis//Streptococcus mitis//Streptococcus pneumoniae	DUF1542 domain-containing protein	30	2387.13
UniRef50_A0A376YDK1	//Escherichia coli, Escherichia coli	Putative autotransporter heamagglutinin	27	2387.11
UniRef50_I6CTV3	Escherichia coli, Escherichia coli//Shigella flexneri, Shigella flexneri//Escherichia coli//Shigella flexneri, Escherichia coli//Shigella sonnei, Escherichia coli//Shigella dysenteriae//Shigella dysenteriae, Escherichia coli//Shigella boydii//Shigella boydii	Enterobacterial Ail/Lom family protein	38	2381.44
UniRef50_A0A376FFY5	Enterobacter kobei//Enterobacter kobei//Enterobacter cloacae, //Enterobacter cloacae complex sp., Enterobacter kobei, Enterobacter cloacae complex sp., Enterobacter sp. AM17-18, Leclercia adecarboxylata	p-hydroxybenzoic acid efflux subunit AaeB	62	2381.42
UniRef50_A0AAW7VFS5	//Escherichia coli, Escherichia coli//Escherichia coli KTE196//Escherichia coli, Escherichia coli	Uncharacterized protein	57	2380.99
UniRef50_A0A448ACE1	Streptococcus salivarius	Glucosyltransferase-I	26	2376.25
UniRef50_UPI0031342B92	//Escherichia coli, Escherichia coli//Shigella sonnei, Escherichia coli	polymorphic toxin type 34 domain-containing protein	53	2375.8
UniRef50_R0M9I6	Streptococcus pneumoniae//Streptococcus mitis 18/56, Streptococcus vulneris, Streptococcus mitis//Streptococcus pneumoniae, Streptococcus mitis//Streptococcus mitis//Streptococcus pneumoniae, Streptococcus sp., Streptococcus oralis//Streptococcus pneumoniae, Streptococcus sp. CCUG 49591	Beta-galactosidase	59	2374.8
UniRef50_A0A377K6A2	Escherichia coli HVH 86 (4-7026218)//Escherichia coli//Escherichia coli, Escherichia coli//Escherichia coli KTE185//Escherichia coli, Escherichia coli, Escherichia coli//Escherichia coli//Escherichia coli UMEA 3656-1, Escherichia coli//Escherichia coli//Escherichia coli HVH 26 (4-5703913), Escherichia coli//Escherichia coli UMEA 3108-1//Escherichia coli, Escherichia coli//Escherichia coli LAU-EC6…	Carbohydrate-specific outer membrane porin	29	2370.75
UniRef50_UPI001F4A20B4	Acinetobacter sp. TUM15071	Ig-like domain-containing protein	16	2370.44
UniRef50_N9VMI9	Aeromonas veronii	Uncharacterized protein	9	2370.06
UniRef50_A0A4U9HSI9	Leclercia adecarboxylata, Enterobacter sp. SECR19-1250, Enterobacter cloacae, Enterobacter cloacae subsp. cloacae//Enterobacter cloacae	Hook-filament junction protein	30	2363.32
UniRef50_A0A7J5PUH9	Bacteroides xylanisolvens	RHS repeat-associated core domain-containing protein (Fragment)	12	2363.24
UniRef50_UPI001E33FF67	Escherichia coli	DUF6531 domain-containing protein	42	2356.12
UniRef50_UPI000F67D3D2	Streptococcus cristatus ATCC 51100, Streptococcus cristatus	PavB family fibronectin-binding SSURE repeat adhesin	38	2355.34
UniRef50_K1K243	//Aeromonas hydrophila//Aeromonas dhakensis, Aeromonas dhakensis, Aeromonas hydrophila//Aeromonas dhakensis, Aeromonas hydrophila	PilY1 beta-propeller domain-containing protein	25	2351.94
UniRef50_A0A9Q5UBG1	Escherichia coli//Escherichia coli O89m:H9, Escherichia coli	RHS repeat protein (Fragment)	50	2351.39
UniRef50_A0A0K1NNX7	Prevotella intermedia, Prevotella denticola DNF00960, Prevotella denticola CRIS 18C-A, Prevotella denticola, Prevotella intermedia ZT	Lipocalin-like domain-containing protein	30	2348.1
UniRef50_E9DNU9	Streptococcus salivarius, Streptococcus sp., Streptococcus salivarius PS4, Streptococcus sp. C150	LPXTG-motif cell wall anchor domain protein	23	2348.08
UniRef50_A0A0S3UJG4	Prevotella intermedia, Prevotella intermedia ZT	Fibronectin type-III domain-containing protein	51	2345.89
UniRef50_A0A377AVZ0	Escherichia coli//Escherichia coli C796_10, Escherichia coli C295_10//Escherichia coli, Escherichia coli	Acyl-CoA thioester hydrolase	65	2343.71
UniRef50_A0A377BHI2	//Escherichia coli, Escherichia coli	RhsE element core protein RshE	46	2340.28
UniRef50_A0KFN9	//Aeromonas caviae, Aeromonas dhakensis, Aeromonas hydrophila//Aeromonas dhakensis, Aeromonas caviae, Tolumonas auensis, //Aeromonas hydrophila//Aeromonas dhakensis, Aeromonas hydrophila, //Aeromonas hydrophila	Isochorismate synthase MenF	50	2337.97
UniRef50_A0A484WYY8	Enterobacter kobei, Enterobacter cloacae, Enterobacter cloacae subsp. cloacae//Enterobacter cloacae	Protein involved in meta-pathway of phenol degradation	17	2335.9
UniRef50_A0A6L6I7U8	//Escherichia coli, Escherichia coli//Escherichia coli C87_11, Escherichia coli//Shigella sonnei, Escherichia coli	Phage minor tail protein L	39	2333.8
UniRef50_A0A6S4TKM1	//Aeromonas caviae, Aeromonas caviae, Aeromonas veronii	Methyl-accepting chemotaxis protein	22	2327.77
UniRef50_A0A1C9CJE5	Escherichia coli OK1357//Escherichia coli, Escherichia coli//Escherichia coli KTE48, Escherichia sp. KTE31, Escherichia coli	VgrG family protein	34	2323.88
UniRef50_UPI0012B5612E	Pseudomonas parafulva, Pseudomonas sp. URMO17WK12, Pseudomonas fulva	membrane-targeted effector domain-containing toxin	12	2322.63
UniRef50_A0A106DBG6	Burkholderia ambifaria, Burkholderia cepacia, Burkholderia cepacia//Burkholderia ambifaria	DUF2894 domain-containing protein	15	2320.08
UniRef50_UPI001D14E1A7	Staphylococcus haemolyticus	DUF1542 domain-containing protein	28	2319.71
UniRef50_UPI002634643B	Clostridium perfringens	helicase-exonuclease AddAB subunit AddB	62	2319
UniRef50_A0KIY6	Aeromonas dhakensis, Aeromonas hydrophila//Aeromonas dhakensis, Aeromonas veronii, //Aeromonas hydrophila//Aeromonas dhakensis, Aeromonas hydrophila, //Aeromonas hydrophila	Flagellar hook-associated protein 2	50	2318.14
UniRef50_UPI0013D33C0F	Providencia alcalifaciens//Providencia stuartii//Providencia stuartii, Proteus mirabilis, Proteus sp.//Proteus sp. HMSC14B05, Providencia alcalifaciens//Providencia stuartii MRSN 2154, Proteus mirabilis//Proteus mirabilis//Providencia alcalifaciens, Providencia alcalifaciens//Providencia stuartii, Proteus mirabilis//Providencia alcalifaciens	fimbria/pilus outer membrane usher protein	49	2317.59
UniRef50_UPI00037B6252	Streptococcus sobrinus TCI-349, Streptococcus sobrinus, Streptococcus sobrinus TCI-61, Streptococcus sobrinus TCI-345, Streptococcus sobrinus TCI-215, Streptococcus sobrinus TCI-28, Streptococcus sobrinus TCI-355, Streptococcus sobrinus TCI-342, Streptococcus sobrinus TCI-98, Streptococcus sobrinus W1703//Streptococcus sobrinus, Streptococcus sobrinus TCI-384	cadherin-like beta sandwich domain-containing protein	46	2317.32
UniRef50_A0AAJ5WGE3	Pseudomonas putida, Pseudomonas asiatica, Pseudomonas sp. FFUP_PS_41	RHS repeat-associated core domain-containing protein	14	2312.13
UniRef50_UPI0002CC4B70	Escherichia coli	RHS repeat domain-containing protein	48	2307.4
UniRef50_A0A1Q5ZHK7	//Escherichia coli, Escherichia coli	Rhs core protein	18	2303.1
UniRef50_UPI00214873FB	//Escherichia coli, Escherichia coli KTE119//Escherichia coli, Escherichia coli//Escherichia coli KTE73, Escherichia coli	PAAR domain-containing protein	34	2299.68
UniRef50_W4S7B8	Stenotrophomonas sp. HMSC10F06//Stenotrophomonas sp., Stenotrophomonas maltophilia	Alpha-1,2-mannosidase	13	2298.97
UniRef50_UPI002575EE69	Providencia alcalifaciens//Proteus mirabilis WGLW6, Proteus mirabilis, Escherichia coli, Proteus mirabilis//Proteus mirabilis//Providencia alcalifaciens, Proteus mirabilis//Providencia alcalifaciens	fimbria/pilus outer membrane usher protein	33	2293.01
UniRef50_UPI002469402D	Bordetella bronchiseptica//Bordetella bronchiseptica 00-P-2796, Bordetella bronchiseptica GA96-01//Bordetella bronchiseptica, Bordetella pertussis, Bordetella bronchiseptica//Bordetella bronchiseptica OSU054, Bordetella bronchiseptica//Bordetella bronchiseptica MO211, Bordetella genomosp. 6, Bordetella bronchiseptica, Bordetella parapertussis, Bordetella bronchiseptica F4563//Bordetella bronchise…	ChuX/HutX family heme-like substrate-binding protein	12	2291.95
UniRef50_A0AAN1S446	Escherichia coli//Escherichia coli O145:H28, Escherichia coli C496_10//Escherichia coli, Escherichia coli	IS66-like element ISEc8 family transposase	58	2290.57
UniRef50_A0AAJ5HX82	Escherichia coli	DUF551 domain-containing protein	40	2290.12
UniRef50_UPI0018A6B84A	Bordetella bronchiseptica//Bordetella bronchiseptica 00-P-2796, Bordetella bronchiseptica GA96-01//Bordetella bronchiseptica, Bordetella bronchiseptica//Bordetella bronchiseptica OSU054, Bordetella bronchiseptica//Bordetella bronchiseptica MO211, Bordetella genomosp. 6, Bordetella bronchiseptica, Bordetella parapertussis, Bordetella bronchiseptica F4563//Bordetella bronchiseptica	imelysin family protein	11	2289.37
UniRef50_A0A3R9N1P2	Streptococcus sinensis, Streptococcus cristatus	exo-alpha-sialidase	36	2285.38
UniRef50_UPI002FF2135D	Escherichia coli	rhs element protein RhsC	45	2283.84
UniRef50_UPI001C5FAADE	Escherichia coli	intimin C-type lectin domain-containing protein	34	2281.32
UniRef50_A0A793CTI0	Escherichia coli//Escherichia coli C347_93, //Escherichia coli, Escherichia coli UMEA 3805-1//Escherichia coli//Escherichia coli, Escherichia coli	RHS repeat protein (Fragment)	47	2280.35
UniRef50_A0A8E0FSJ1	Escherichia coli//Escherichia coli O145:H28, Escherichia coli	3'-5' exoribonuclease Rv2179c-like domain-containing protein	22	2278.32
UniRef50_UPI00311DCD52	Mycobacteroides chelonae, Mycobacteroides abscessus, [Mycobacterium] chelonae subsp. gwanakae	amino acid adenylation domain-containing protein	20	2276.31
UniRef50_UPI001F2AF0DC	Escherichia coli	host specificity protein J	48	2275.17
UniRef50_UPI0002274E79	Streptococcus pseudopneumoniae, Streptococcus gwangjuense, Streptococcus pneumoniae//Streptococcus pseudopneumoniae, Streptococcus mitis//Streptococcus pneumoniae, Streptococcus mitis//Streptococcus mitis//Streptococcus pneumoniae, Streptococcus sp. CCUG 49591	BETA-N-ACETYLHEXOSAMINIDASE	46	2274.9
UniRef50_A5W1F4	Pseudomonas putida, Pseudomonas asiatica, Pseudomonas sp. FFUP_PS_41	RHS repeat-associated core domain-containing protein	16	2268.8
UniRef50_A0A376U3W7	Escherichia coli, Enterobacter kobei, Aeromonas caviae, Escherichia coli//Escherichia coli KTE64, Aeromonas veronii	IS5 transposase and trans-activator	24	2267.84
UniRef50_A0A484X0F5	Escherichia coli, Escherichia coli//Escherichia coli HVH 46 (4-2758776)//Escherichia coli, Escherichia sp. KTE31	Outer membrane protein	34	2266.82
UniRef50_A0A658YZI4	//Escherichia coli, Escherichia coli//Escherichia coli 541-1, Escherichia coli//Escherichia coli HVH 147 (4-5893887)//Escherichia coli, Escherichia coli	Deubiquitinase SseL	32	2265.15
UniRef50_UPI0013EE4423	Escherichia coli//Escherichia coli KTE111, Escherichia coli//Escherichia coli//Escherichia coli O157 str. NCCP15738, Escherichia coli//Escherichia coli KTE196//Escherichia coli, Escherichia coli, Escherichia coli//Escherichia coli KTE61	RHS repeat domain-containing protein	49	2263.24
UniRef50_A0A377E5B2	Escherichia coli	H repeat-associated protein	49	2261.28
UniRef50_UPI00214E728D	Aeromonas veronii	hypothetical protein	12	2260.51
UniRef50_UPI00197BF071	Escherichia coli	RHS element core protein	51	2255.49
UniRef50_A0A376U0L7	Escherichia coli OK1357//Escherichia coli, Escherichia coli//Shigella boydii, Escherichia coli//Escherichia coli UMEA 3201-1//Escherichia coli, Escherichia coli	Rhs core protein	53	2252.9
UniRef50_UPI00211C2BE6	Prevotella intermedia, Prevotella intermedia ZT	hypothetical protein	21	2252.36
UniRef50_A0AAN4QNH7	Escherichia coli//Escherichia coli O145:H28, Escherichia coli	Big-1 domain-containing protein	35	2251.38
UniRef50_UPI0013E3F9EF	Clostridium perfringens, Clostridium perfringens WAL-14572//Clostridium perfringens	YARHG domain-containing protein	50	2251.26
UniRef50_A0A7B3MLV0	Escherichia coli//Escherichia coli UMEA 3718-1//Escherichia coli, Escherichia coli	Inverse autotransporter adhesin EaeX/Air (Fragment)	38	2250.77
UniRef50_UPI0031B6CD79	Escherichia coli	hypothetical protein	29	2245.97
UniRef50_A0A8S0FWH7	Escherichia coli str. Deng//Escherichia coli, Escherichia coli, Enterobacter kobei, Enterobacter cloacae, Escherichia coli//Shigella boydii//Shigella boydii	Outer membrane protein N (Porin)	44	2241.54
UniRef50_UPI002988FABF	Streptococcus salivarius, Streptococcus vestibularis, Streptococcus salivarius PS4	SEC10/PgrA surface exclusion domain-containing protein	28	2241.49
UniRef50_W1ESC1	Escherichia coli//Escherichia coli//Escherichia coli UMEA 3682-1, Escherichia coli, Escherichia coli//Escherichia coli O112ac:H19//Escherichia coli, Escherichia coli//Escherichia coli KTE64, Escherichia coli//Shigella boydii, Escherichia coli//Shigella boydii//Shigella boydii	Uncharacterized outer membrane usher protein yqiG	48	2239.97
UniRef50_C9XX31	Cronobacter malonaticus LMG 23826//Cronobacter, Cronobacter//Cronobacter sakazakii NBRC 102416, Cronobacter//Cronobacter malonaticus//Cronobacter malonaticus, Cronobacter malonaticus, Cronobacter sakazakii, Cronobacter//Cronobacter malonaticus, Cronobacter, Cronobacter sakazakii//Cronobacter sakazakii//Cronobacter, Cronobacter condimenti, Cronobacter sakazakii//Cronobacter	Uncharacterized protein yaiT	28	2239.97
UniRef50_F9LUN1	Streptococcus symci, Streptococcus vulneris, Streptococcus mitis//Streptococcus pneumoniae, Streptococcus mitis//Streptococcus mitis//Streptococcus pneumoniae, Streptococcus vestibularis	Gram-positive signal peptide protein, YSIRK family	33	2236.96
UniRef50_UPI0004928C02	Streptococcus sobrinus, Streptococcus sobrinus TCI-61, Streptococcus sobrinus TCI-345, Streptococcus sobrinus TCI-215, Streptococcus sobrinus TCI-28, Streptococcus sobrinus TCI-355, Streptococcus sobrinus TCI-98, Streptococcus sobrinus W1703//Streptococcus sobrinus, Streptococcus sobrinus TCI-384	hypothetical protein	41	2236.25
UniRef50_A0A377F8R0	Escherichia coli, Shigella flexneri//Escherichia coli//Shigella flexneri, //Escherichia coli, Escherichia coli//Shigella boydii, Escherichia coli//Escherichia coli//Escherichia coli UMEA 3151-1, Escherichia coli//Shigella sonnei//Escherichia coli, Escherichia coli//Shigella flexneri 2a	Nuclease SbcCD subunit C	61	2235.3
UniRef50_UPI0003D3CF0D	Bordetella bronchiseptica//Bordetella bronchiseptica 00-P-2796, Bordetella bronchiseptica GA96-01//Bordetella bronchiseptica, Bordetella bronchiseptica//Bordetella bronchiseptica OSU054, Bordetella genomosp. 6, Bordetella bronchiseptica//Bordetella bronchiseptica MO211, Bordetella bronchiseptica, Bordetella parapertussis	Tar ligand binding domain-containing protein	9	2235.19
UniRef50_C6RBF0	Corynebacterium macginleyi	HNH nuclease domain-containing protein	15	2229.93
UniRef50_UPI0004948015	Escherichia coli//Escherichia coli KTE154, Escherichia coli, Escherichia coli C496_10//Escherichia coli, Escherichia coli//Escherichia coli//Escherichia coli UMEA 3148-1	RHS repeat-associated core domain-containing protein	50	2229.38
UniRef50_A0A2X2M3R1	Staphylococcus haemolyticus, Staphylococcus hominis, Staphylococcus aureus, Staphylococcus simulans, Staphylococcus sp.	Transcription-repair-coupling factor	41	2228.69
UniRef50_A0AAC9BAS8	Aeromonas veronii	VWFA domain-containing protein	11	2228.01
UniRef50_UPI0028D3C1E9	Streptococcus cristatus	LPXTG cell wall anchor domain-containing protein	51	2227.78
UniRef50_W1XMK5	//Enterobacter cloacae, Escherichia coli//Escherichia coli KTE73, Escherichia coli	Uncharacterized protein (Fragment)	34	2224.42
UniRef50_A0A2A1KCH6	Staphylococcus hominis, Staphylococcus sp., Staphylococcus haemolyticus, Staphylococcus aureus	Lipoprotein	45	2223.13
UniRef50_UPI002358DA37	Escherichia coli//Escherichia coli 907357, Escherichia coli, Escherichia coli C732_98//Escherichia coli	RHS element core protein	47	2219.34
UniRef50_F7T5Z5	Achromobacter xylosoxidans, Achromobacter ruhlandii, Achromobacter insuavis, Achromobacter dolens	Phosphoenolpyruvate synthase	22	2218.32
UniRef50_Q7BCK4	Escherichia coli, Escherichia coli//Shigella flexneri, Shigella flexneri//Escherichia coli//Shigella flexneri, Shigella flexneri//Escherichia coli, Escherichia coli//Shigella dysenteriae//Shigella dysenteriae, Escherichia coli//Shigella flexneri 2a, Escherichia coli//Shigella boydii//Shigella boydii	Outer membrane autotransporter IcsA	28	2217.79
UniRef50_A0A140STF4	Providencia alcalifaciens//Providencia stuartii, Providencia alcalifaciens//Providencia stuartii MRSN 2154, Providencia alcalifaciens//Providencia stuartii//Providencia stuartii	Rhs family protein	35	2217.69
UniRef50_UPI002936E4D4	Aeromonas veronii	VCBS domain-containing protein	18	2208.38
UniRef50_A0A4U9HJ87	Leclercia adecarboxylata	Quinoprotein glucose dehydrogenase	30	2206.92
UniRef50_A0A3P6L8M7	Shigella flexneri//Escherichia coli//Shigella flexneri, Escherichia coli	Hemagglutinin family	41	2197.98
UniRef50_W1XB40	Escherichia coli, Shigella sp. PIB, Escherichia coli//Escherichia coli C654_09	Adhesin (Fragment)	45	2196.14
UniRef50_E5C842	Bacteroides faecalis, Bacteroides sp. HF-5092, Bacteroides xylanisolvens, Bacteroides sp. 1001136B_160425_E2, Bacteroides sp.	Tyr recombinase domain-containing protein	9	2195.68
UniRef50_UPI00178CA563	//Escherichia coli, Escherichia coli//Escherichia coli HVH 55 (4-2646161)//Escherichia coli, Escherichia coli//Escherichia coli UMEA 3489-1//Escherichia coli, Escherichia coli	Ig-like domain-containing protein	29	2194.54
UniRef50_A0A379GEN8	Proteus sp.//Proteus sp. HMSC14B05, Proteus mirabilis//Providencia alcalifaciens, Providencia alcalifaciens//Proteus mirabilis WGLW6, Proteus mirabilis//Proteus mirabilis//Providencia alcalifaciens	Cellulose synthase protein	30	2193.8
UniRef50_UPI0006AC0480	Achromobacter xylosoxidans	lysozyme inhibitor LprI family protein	13	2191.99
UniRef50_UPI001F06339D	Enterobacter cloacae subsp. dissolvens//Enterobacter cloacae, //Enterobacter cloacae, Enterobacter cloacae subsp. cloacae//Enterobacter cloacae//Enterobacter cloacae, Enterobacter cloacae, Enterobacter cloacae subsp. cloacae//Enterobacter cloacae	methyl-accepting chemotaxis protein	46	2191.06
UniRef50_Q0TR53	Clostridium perfringens, Clostridium perfringens WAL-14572//Clostridium perfringens	O-GlcNAcase NagJ	45	2190.82
UniRef50_UPI0020765FA7	Enterobacter kobei//Enterobacter kobei//Enterobacter cloacae, Enterobacter kobei//Enterobacter cloacae, //Enterobacter cloacae complex sp., Enterobacter kobei, Enterobacter cloacae complex sp., Enterobacter sp. AM17-18	fimbrial protein	52	2187
UniRef50_A0AAF0JYD5	Aeromonas caviae	Retention module-containing protein	15	2184.52
UniRef50_A0A377K911	Escherichia coli HVH 86 (4-7026218)//Escherichia coli//Escherichia coli, Escherichia coli, Escherichia coli//Escherichia coli//Escherichia coli HVH 70 (4-2963531), Escherichia coli//Escherichia coli//Escherichia coli UMEA 3656-1, Escherichia coli//Escherichia coli//Escherichia coli HVH 26 (4-5703913), Escherichia coli//Escherichia coli//Escherichia coli HVH 3 (4-7276001), Escherichia coli//Escher…	Putative cell adhesion autotransported outer membrane protein	34	2184.05
UniRef50_UPI0025974905	Enterobacter kobei//Enterobacter kobei//Enterobacter cloacae, Leclercia adecarboxylata, Enterobacter kobei, Enterobacter cloacae	fimbria/pilus outer membrane usher protein	50	2182.45
UniRef50_UPI002453D01C	Aeromonas veronii	retention module-containing protein	15	2175.4
UniRef50_M1EXX7	//Escherichia coli, Escherichia coli//Shigella flexneri 2a, Escherichia coli	Valyl-tRNA synthetase	42	2174.78
UniRef50_UPI002381C355	nan, Francisella hispaniensis, Francisella sp. MA06-7296, Francisella philomiragia	PAAR-like protein	5	2173.01
UniRef50_P75780	Escherichia coli, Escherichia fergusonii, //Escherichia coli, Escherichia coli//Escherichia coli C796_10, Escherichia coli//Shigella boydii, Escherichia coli//Shigella boydii//Shigella boydii	Catecholate siderophore receptor Fiu	60	2171.32
UniRef50_UPI0012380FD8	Enterobacter cloacae subsp. dissolvens//Enterobacter cloacae, //Enterobacter cloacae, Enterobacter cloacae subsp. cloacae//Enterobacter cloacae//Enterobacter cloacae, Enterobacter cloacae, Enterobacter cloacae complex sp. OE43NF, Enterobacter cloacae subsp. cloacae//Enterobacter cloacae	MipA/OmpV family protein	46	2170.59
UniRef50_UPI001F1412F2	Achromobacter xylosoxidans	ankyrin repeat domain-containing protein	16	2170.38
UniRef50_UPI0025B77D15	Pseudomonas putida, Pseudomonas asiatica, Pseudomonas sp. FFUP_PS_41	T6SS effector BTH_I2691 family protein	16	2166.02
UniRef50_A0A062IDN9	Acinetobacter junii	Bacterial Ig-like domain family protein (Fragment)	4	2165.64
UniRef50_UPI00148F24C1	Acinetobacter junii	VCBS domain-containing protein	8	2163.97
UniRef50_A0A773L887	Escherichia coli C295_10//Escherichia coli, Escherichia coli//Escherichia coli C9_92, Escherichia coli//Escherichia coli//Escherichia coli HVH 24 (4-5985145), Escherichia coli, //Escherichia coli, Escherichia coli//Escherichia coli//Escherichia coli HVH 198 (4-3206106)	Autotransporter outer membrane beta-barrel domain-containing protein	53	2161.06
UniRef50_A0A485JE53	//Escherichia coli, Escherichia coli//Shigella boydii//Shigella boydii, Escherichia coli	ABC transporter ATP-binding protein	37	2157.7
UniRef50_A0A7W5Y2E5	Prevotella intermedia	Uncharacterized protein (Fragment)	12	2157.36
UniRef50_A0AAI9A1M9	Streptococcus mitis 27/7//Streptococcus pneumoniae, Streptococcus pneumoniae//Streptococcus pseudopneumoniae, Streptococcus pneumoniae, Streptococcus mitis//Streptococcus pneumoniae, Streptococcus mitis//Streptococcus mitis//Streptococcus pneumoniae	Endo-beta-N-acetylglucosaminidase	47	2156.5
UniRef50_A0A7D5W2W5	Proteus mirabilis//Providencia alcalifaciens, Providencia alcalifaciens//Proteus mirabilis PR03//Proteus mirabilis, Proteus mirabilis//Proteus mirabilis//Providencia alcalifaciens, Proteus mirabilis	Fimbrial biogenesis outer membrane usher protein	53	2156.02
UniRef50_UPI0034CFFBA7	//Enterobacter cloacae, Enterobacter cloacae subsp. cloacae//Enterobacter cloacae//Enterobacter cloacae, Enterobacter cloacae	fimbrial protein	38	2152.91
UniRef50_A0A380AAM3	Escherichia coli//Escherichia coli O86//Escherichia coli, Escherichia coli//Shigella boydii//Shigella boydii, Escherichia coli	Adhesin	43	2152.11
UniRef50_UPI00061E85F4	Streptococcus salivarius, Streptococcus sp. 23.2, Streptococcus sp. 21.1, Streptococcus sp. 22.1	KxYKxGKxW signal peptide domain-containing protein	29	2151.7
UniRef50_UPI000ACB7C74	Fusobacterium necrophorum subsp. funduliforme	transposase	15	2150.59
UniRef50_A0A519EXL9	Pseudomonas lutea, Pseudomonas massiliensis, Acinetobacter guillouiae, Pseudomonas luteola	Membrane-bound PQQ-dependent dehydrogenase, glucose/quinate/shikimate family (Fragment)	18	2147.61
UniRef50_UPI00107391BD	Proteus mirabilis, Proteus sp.//Proteus sp. HMSC14B05, Providencia alcalifaciens//Proteus mirabilis PR03//Proteus mirabilis, Proteus mirabilis//Proteus mirabilis//Providencia alcalifaciens, Proteus mirabilis//Providencia alcalifaciens	fimbrial protein	38	2146.77
UniRef50_A0A376Y6U6	Escherichia coli//Escherichia coli KTE56, Escherichia coli	N-terminal part of molybdate metabolism regulator MolR-like protein	52	2145.58
UniRef50_E3CSD1	Streptococcus vestibularis	Gram-positive signal peptide protein, YSIRK family	25	2141.67
UniRef50_UPI0021653D37	Achromobacter insuavis, Achromobacter xylosoxidans, Achromobacter ruhlandii, Bordetella genomosp. 1, Achromobacter dolens	DUF3348 domain-containing protein	16	2139.68
UniRef50_A0A376FUT7	Escherichia coli, //Escherichia coli, Escherichia coli//Shigella sonnei, Escherichia coli//Escherichia coli C347_93, nan, Escherichia coli//Shigella sonnei//Escherichia coli	Outer membrane usher protein	54	2136.71
UniRef50_A0A377B0V0	Escherichia coli//Shigella dysenteriae SD1D, Escherichia coli	Structural protein	25	2135.83
UniRef50_A0A2X1MX20	Escherichia coli//Escherichia coli O112ac:H19//Escherichia coli, Escherichia coli//Escherichia coli UMEA 3052-1//Escherichia coli, Escherichia coli	Amine oxidase	25	2133.7
UniRef50_UPI00244C0175	//Escherichia coli, Escherichia coli//Shigella sonnei, Escherichia coli	type III secretion system needle length determinant, SpaN/EivJ family	46	2131.3
UniRef50_A0A6S6Z410	Achromobacter xylosoxidans, Achromobacter ruhlandii, Achromobacter dolens	Outer membrane usher protein YehB	17	2130.37
UniRef50_A0A379FGU1	Proteus mirabilis//Providencia alcalifaciens, Proteus mirabilis//Proteus mirabilis//Providencia alcalifaciens, Proteus mirabilis	TssN	53	2128.88
UniRef50_A0AAU9A461	Escherichia coli//Escherichia coli KTE196//Escherichia coli, Escherichia coli, Escherichia coli//Escherichia coli UMEA 3240-1//Escherichia coli, Escherichia coli KTE119//Escherichia coli, //Escherichia coli, Escherichia coli UMEA 3805-1//Escherichia coli//Escherichia coli, Escherichia coli//Escherichia coli UMEA 3201-1//Escherichia coli	Type VI secretion system tip protein VgrG	29	2128.08
UniRef50_A0A3P6L929	//Escherichia coli, Escherichia coli	WGR domain family	27	2127
UniRef50_UPI002FCDB62B	Pseudomonas putida, Pseudomonas asiatica, Pseudomonas sp. FFUP_PS_41	dermonecrotic toxin domain-containing protein	19	2125.74
UniRef50_A0A0H3CPK8	Enterobacter cloacae subsp. dissolvens//Enterobacter cloacae, //Enterobacter cloacae, Enterobacter kobei, Enterobacter cloacae complex sp., Enterobacter cloacae, Enterobacter cloacae complex sp. OE43NF, Enterobacter cloacae subsp. cloacae//Enterobacter cloacae	Putative outer membrane adhesin like protein	55	2125.13
UniRef50_UPI001E49B0C7	//Escherichia coli, Escherichia coli//Shigella sonnei//Escherichia coli, Escherichia coli	DUF5507 domain-containing protein	27	2121.99
UniRef50_UPI002F42557F	Escherichia coli OK1357//Escherichia coli, //Escherichia coli, Escherichia coli	DUF6531 domain-containing protein	40	2121.34
UniRef50_UPI0006689FF3	Achromobacter xylosoxidans	ankyrin repeat domain-containing protein	14	2120.99
UniRef50_A0A2G6PJZ8	Fusobacterium necrophorum subsp. funduliforme, Fusobacterium necrophorum, Fusobacterium necrophorum subsp. funduliforme Fnf 1007, Fusobacterium necrophorum subsp. funduliforme ATCC 51357	Electron transporter	18	2120.03
UniRef50_A0AAC9BC48	//Aeromonas veronii, Aeromonas veronii	TIGR01666 family membrane protein	48	2117.37
UniRef50_UPI001F147183	Achromobacter insuavis, Bordetella bronchiseptica//Bordetella bronchiseptica 00-P-2796, Achromobacter ruhlandii, Bordetella bronchiseptica//Bordetella bronchiseptica OSU054, Bordetella trematum, Bordetella bronchiseptica	methyl-accepting chemotaxis protein	14	2117.35
UniRef50_A0A4P7D3L8	Burkholderia ambifaria, Burkholderia cepacia, Burkholderia cepacia//Burkholderia ambifaria	Endoribonuclease L-PSP	14	2113.82
UniRef50_Q6FDF5	Acinetobacter junii	Osmo-dependent choline transporter BetT2	27	2112.21
UniRef50_UPI0002E4E460	Clostridium perfringens	beta-N-acetylglucosaminidase domain-containing protein	43	2110.48
UniRef50_F7T6L3	Achromobacter xylosoxidans, Achromobacter insuavis	Autotransporter	5	2110.41
UniRef50_Q56571	Vibrio metoecus, Vibrio tapetis, Vibrio cholerae, Vibrio bivalvicida	Flagellin D	14	2109.35
UniRef50_UPI00056E9962	Acinetobacter junii	carbohydrate porin	35	2107.88
UniRef50_A0A2X3KJX5	Escherichia coli, //Escherichia coli, Shigella flexneri//Escherichia coli, Escherichia coli//Escherichia coli LAU-EC6, Escherichia coli//Escherichia coli//Escherichia coli O25b:H4	Putative adhesin	48	2104.09
UniRef50_UPI0035B54D78	Escherichia coli	dermonecrotic toxin domain-containing protein	28	2103.12
UniRef50_UPI001F59B69B	//Escherichia coli, Escherichia coli//Escherichia coli UMEA 3065-1//Escherichia coli, Escherichia coli	RHS repeat domain-containing protein	43	2100.46
UniRef50_F7T1H7	Achromobacter xylosoxidans, Achromobacter insuavis, Achromobacter dolens	DUF3142 domain-containing protein	14	2097.68
UniRef50_UPI000E16D0BC	Escherichia coli C343_08//Escherichia coli, Escherichia coli//Escherichia coli 541-1, Escherichia coli//Escherichia coli KTE102, Escherichia coli	DUF6531 domain-containing protein	38	2095.24
UniRef50_U7KQT6	Corynebacterium macginleyi	Solute-binding protein family 5 domain-containing protein	33	2093.75
UniRef50_UPI00311CD811	Aeromonas veronii	retention module-containing protein	9	2091.51
UniRef50_UPI002044E35D	//Escherichia coli, Escherichia coli, Escherichia coli KTE75//Escherichia coli	hypothetical protein	31	2090.48
UniRef50_A0A1S1JKS8	Mycobacteroides chelonae, Mycobacteroides abscessus, [Mycobacterium] chelonae subsp. gwanakae	HNH endonuclease	18	2086.36
UniRef50_A0A921I5U5	Bacteroides sp. AM37-9, Bacteroides sp. MSK.20.12, Bacteroides xylanisolvens	RHS repeat protein	11	2083.77
UniRef50_A0AAV3HY90	Escherichia coli//Escherichia coli KTE61, Escherichia coli	Flagellin family protein (Fragment)	31	2083.66
UniRef50_A0A2H2VB49	Escherichia coli//Escherichia coli MS 16-3, Escherichia coli//Shigella boydii//Shigella boydii, Escherichia coli	Actin cross-linking toxin VgrG1	36	2083.16
UniRef50_E9FQL3	Streptococcus pseudopneumoniae, Streptococcus mitis 27/7//Streptococcus pneumoniae, Streptococcus sp. UMB0029, Streptococcus gwangjuense, Streptococcus mitis//Streptococcus pneumoniae, Streptococcus mitis//Streptococcus mitis//Streptococcus pneumoniae, Streptococcus sp. 1001175B_160314_H6, Streptococcus sp. CCUG 49591	Uncharacterized protein (Fragment)	26	2080.79
UniRef50_B1BVZ8	Clostridium perfringens, Clostridium perfringens WAL-14572//Clostridium perfringens	Peptidase, M23/M37 family protein	47	2079.98
UniRef50_A0A377FDH7	Escherichia coli, Escherichia fergusonii, Escherichia coli C496_10//Escherichia coli, //Escherichia coli, Shigella flexneri//Escherichia coli	Putative fimbrial-like adhesin protein	47	2077.43
UniRef50_A0A0H3LN35	Bordetella bronchiseptica//Bordetella bronchiseptica 00-P-2796, Bordetella bronchiseptica GA96-01//Bordetella bronchiseptica, Bordetella bronchiseptica//Bordetella bronchiseptica OSU054, Bordetella bronchiseptica//Bordetella bronchiseptica MO211, Bordetella genomosp. 6, Bordetella bronchiseptica, Bordetella parapertussis, Bordetella bronchiseptica F4563//Bordetella bronchiseptica	Lipoprotein	14	2076.48
UniRef50_A0A2N5BWJ2	Pseudomonas putida, Pseudomonas asiatica, Pseudomonas sp. FFUP_PS_41	RHS repeat-associated core domain-containing protein	18	2075.39
UniRef50_UPI00191CDD15	Aeromonas veronii	S-layer family protein	12	2073.16
UniRef50_A0A377A569	//Escherichia coli, Escherichia coli//Shigella boydii//Shigella boydii, Escherichia coli	Uncharacterized protein	33	2070.97
UniRef50_A0A2X7FKM9	Escherichia coli//Escherichia coli KTE146, Escherichia coli	Exonuclease VIII	25	2070.84
UniRef50_UPI002032CB9C	//Aeromonas caviae, //Aeromonas veronii, Aeromonas hydrophila//Aeromonas dhakensis, Aeromonas caviae, Aeromonas veronii, Aeromonas hydrophila	glycoside hydrolase family 9 protein	37	2070.08
UniRef50_B1TE46	Burkholderia ambifaria, Burkholderia cepacia, Burkholderia cepacia//Burkholderia ambifaria	LUD domain-containing protein	18	2069.36
UniRef50_A0A379EDA8	Prevotella denticola, Prevotella denticola CRIS 18C-A, Prevotella denticola DNF00960	exo-alpha-sialidase	16	2068.31
UniRef50_A0A3M0GJP2	Corynebacterium macginleyi	DNA-binding protein	35	2064.85
UniRef50_UPI00228419FE	Cronobacter malonaticus LMG 23826//Cronobacter, Escherichia coli, Cronobacter malonaticus, Cronobacter, Cronobacter sakazakii//Cronobacter sakazakii//Cronobacter, Cronobacter condimenti, Bordetella genomosp. 1, Cronobacter sakazakii//Cronobacter, Kosakonia quasisacchari	PAAR-like domain-containing protein	13	2060.98
UniRef50_R0P308	Streptococcus pneumoniae//Streptococcus mitis 18/56, Streptococcus symci, Streptococcus gwangjuense, Streptococcus vulneris, Streptococcus pneumoniae//Streptococcus pseudopneumoniae, Streptococcus mitis//Streptococcus pneumoniae, Streptococcus sp.	Histidine triad protein	32	2057.61
UniRef50_B2U0E0	Shigella flexneri//Escherichia coli//Shigella flexneri, Escherichia coli	Fibronectin type III domain protein	41	2056.69
UniRef50_UPI0026652AF1	Streptococcus salivarius, Streptococcus salivarius PS4, Streptococcus sp. 23.2, Streptococcus sp. 21.1, Streptococcus sp., Streptococcus sp. 22.1, Streptococcus sp. 2.1, Streptococcus sp. 449_SSPC, Streptococcus sp. 10.1	YSIRK-type signal peptide-containing protein	63	2055.67
UniRef50_A0A7G1KD58	Nocardia araoensis, Nocardia sp. JCM 34519, Nocardia abscessus, Nocardia asteroides NBRC 15531	Lipoprotein	10	2055.01
UniRef50_UPI000F66C43C	Escherichia coli	ISAs1 family transposase	48	2053
UniRef50_UPI000D5E280C	Cronobacter sakazakii//Cronobacter sakazakii//Cronobacter, Cronobacter//Cronobacter sakazakii NBRC 102416, Cronobacter sakazakii//Cronobacter, Cronobacter sakazakii	cadherin-like beta sandwich domain-containing protein	23	2051.78
UniRef50_A0A1S1LBC1	Mycobacteroides chelonae, Mycobacteroides abscessus, [Mycobacterium] chelonae subsp. gwanakae	PE family protein	21	2049.82
UniRef50_A0A139RBL3	Streptococcus pseudopneumoniae, Streptococcus pneumoniae//Streptococcus mitis 18/56, Streptococcus mitis//Streptococcus pneumoniae, Streptococcus mitis//Streptococcus mitis//Streptococcus pneumoniae, Streptococcus sp.	Putative large secreted protein	30	2049.12
UniRef50_UPI001CD5CBCB	Aeromonas veronii	retention module-containing protein	8	2049
UniRef50_UPI001CCB8586	Clostridium perfringens	ATP-binding protein	33	2046.52
UniRef50_A0A2X3JT10	Escherichia coli//Escherichia coli O55:H7//Escherichia coli, Enterobacter cloacae subsp. cloacae//Enterobacter cloacae//Enterobacter cloacae, Escherichia coli	Transposase-like protein	44	2042.4
UniRef50_A0A2T4KCU7	Staphylococcus hominis, Staphylococcus sp.	Nuclease SbcCD subunit C (Fragment)	24	2038.44
UniRef50_U2KBR6	Streptococcus sobrinus, Streptococcus sobrinus TCI-345, Streptococcus sobrinus TCI-215, Streptococcus sobrinus TCI-175, Streptococcus sobrinus TCI-352, Streptococcus sobrinus TCI-342, Streptococcus sobrinus W1703//Streptococcus sobrinus	Cell wall-binding repeat protein	15	2036.32
UniRef50_A0A9X3L4U8	Achromobacter xylosoxidans	Cytochrome c (Fragment)	23	2036.19
UniRef50_UPI0015F40E02	Vibrio harveyi, Vibrio alginolyticus//Vibrio parahaemolyticus//Vibrio alginolyticus, Vibrio tapetis, Vibrio diabolicus//Vibrio diabolicus//Vibrio parahaemolyticus, Vibrio sp. OY15	flagellin	19	2034.69
UniRef50_A0A484WZW1	Escherichia coli//Escherichia coli O85:H1//Escherichia coli, Escherichia coli//Escherichia coli GSK2022, Escherichia coli	Putative membrane protein YfaA	36	2029.16
UniRef50_A0A2I8SFJ0	Escherichia coli//Escherichia coli 907357, Escherichia coli//Escherichia coli KTE64, Shigella sp. PIB, Escherichia coli	Uncharacterized protein	19	2027.64
UniRef50_A0A8E2KTJ3	//Escherichia coli, Escherichia coli, Escherichia coli C732_98//Escherichia coli	Tail fiber protein	30	2027.35
UniRef50_A0A376LEW9	//Escherichia coli, Escherichia coli//Escherichia coli KTE98, Escherichia coli//Escherichia coli UCI 58, Escherichia coli	Uncharacterized protein	19	2027.25
UniRef50_UPI00236198F9	Escherichia coli, Escherichia coli//Shigella sonnei 1DT-1, Escherichia coli C732_98//Escherichia coli, Escherichia coli//Escherichia coli O55:H7//Escherichia coli, Escherichia coli//Escherichia coli C796_10	DUF551 domain-containing protein	34	2025.88
UniRef50_A0A377BMV8	Escherichia coli	Flagellin	36	2025.53
UniRef50_A0A0H2V9J9	Escherichia coli//Escherichia coli//Escherichia coli HVH 24 (4-5985145), Escherichia coli, //Escherichia coli, Escherichia coli//Escherichia coli//Escherichia coli UMEA 3155-1, Escherichia coli//Escherichia coli LAU-EC6	Gp5/Type VI secretion system Vgr protein OB-fold domain-containing protein	32	2024.84
UniRef50_A0T3C2	Escherichia coli, //Enterobacter cloacae, Enterobacter kobei, Proteus mirabilis//Proteus mirabilis//Providencia alcalifaciens, Enterobacter cloacae, Escherichia coli//Shigella dysenteriae SD1D, Proteus mirabilis//Providencia alcalifaciens, Enterobacter cloacae subsp. cloacae//Enterobacter cloacae	Transposase	44	2024.57
UniRef50_U7QQM8	Proteus mirabilis//Providencia alcalifaciens, Providencia alcalifaciens//Proteus mirabilis WGLW6	Transposase IS605 (Fragment)	26	2023.83
UniRef50_UPI0022E828DB	//Escherichia coli, Escherichia coli	DUF6531 domain-containing protein	43	2023.79
UniRef50_A0A9X4I045	Pseudomonas putida, Pseudomonas asiatica, Pseudomonas sp. FFUP_PS_41	Amino acid adenylation domain-containing protein (Fragment)	14	2020.28
UniRef50_UPI0030F43FE8	Escherichia coli//Escherichia coli C87_11, Escherichia coli	hypothetical protein	34	2019
UniRef50_C7BAC8	Escherichia coli//Escherichia coli KTE196//Escherichia coli, Escherichia coli, Escherichia sp. KTE31, Escherichia coli//Escherichia coli O55:H7//Escherichia coli, Enterobacter cloacae	RhsD	40	2017.56
UniRef50_A0A085P441	Escherichia coli, Escherichia coli KTE75//Escherichia coli	Tail fiber assembly protein	21	2016.33
UniRef50_B1VCI9	Escherichia coli HVH 86 (4-7026218)//Escherichia coli//Escherichia coli, Salmonella enterica//Salmonella bongori serovar 48:a:-, Escherichia coli	Glucose-1-phosphatase	34	2015.95
UniRef50_UPI0021AA17B7	Aeromonas hydrophila, //Aeromonas hydrophila, Aeromonas caviae	NEW3 domain-containing protein	27	2014.45
UniRef50_P09153	//Escherichia coli, Escherichia coli, Escherichia coli//Escherichia coli//Escherichia coli HVH 24 (4-5985145), Escherichia coli//Escherichia coli//Escherichia coli HVH 198 (4-3206106)	Prophage tail fiber assembly protein homolog TfaE	30	2013.12
UniRef50_A0AA86YVQ5	Providencia alcalifaciens//Providencia stuartii, Providencia alcalifaciens//Providencia stuartii MRSN 2154, Providencia alcalifaciens//Providencia stuartii//Providencia stuartii	Outer membrane usher protein PapC	22	2012.16
UniRef50_UPI002E76A7D8	Escherichia fergusonii, //Escherichia coli, Escherichia fergusonii//Escherichia fergusonii//Escherichia coli, Escherichia coli	hypothetical protein	26	2010.97
UniRef50_A0A6G4ND57	Streptococcus salivarius, Streptococcus salivarius M18, Streptococcus pneumoniae, Streptococcus sp.	YSIRK-type signal peptide-containing protein	47	2009.53
UniRef50_A0A848NNP3	Achromobacter xylosoxidans, Achromobacter ruhlandii	Autotransporter domain-containing protein (Fragment)	4	2006.9
UniRef50_A0A658Z461	Escherichia coli//Escherichia coli C654_09, Escherichia coli	Exodeoxyribonuclease VIII of prophage CP-933R	28	2006.84
UniRef50_A0A7Z1EQ06	//Escherichia coli, Escherichia coli	Autotransporter adhesin Ag43 (Fragment)	35	2006.74
UniRef50_A0A484X7Q8	Escherichia coli//Escherichia coli C87_11, Escherichia coli//Escherichia coli O26:H11, Escherichia coli	Putative exonuclease from phage origin	18	2006.01
UniRef50_A0A2X3KDA8	Escherichia coli//Shigella flexneri, Escherichia coli//Escherichia coli HVH 46 (4-2758776)//Escherichia coli, Escherichia coli//Shigella flexneri 2a, Escherichia coli	Molybdate metabolism regulator MolR-like protein	46	2005.53
UniRef50_Q9X4A7	Streptococcus salivarius, Streptococcus sp. 10.1, Streptococcus sp. 23.2, Streptococcus sp., Streptococcus vestibularis, Streptococcus sp. 2.1, Streptococcus sp. FDAARGOS_192, Streptococcus sp. 15.1	Aminopeptidase PepS	52	2003.52
UniRef50_UPI00101EC542	//Escherichia coli, Escherichia coli	fimbrial-like adhesin	42	2002.7
UniRef50_Q00879	Bordetella bronchiseptica//Bordetella bronchiseptica 00-P-2796, Bordetella bronchiseptica GA96-01//Bordetella bronchiseptica, Bordetella pertussis, Bordetella bronchiseptica//Bordetella bronchiseptica OSU054, Bordetella bronchiseptica//Bordetella bronchiseptica MO211, Bordetella genomosp. 6, Bordetella bronchiseptica, Bordetella parapertussis, Bordetella bronchiseptica F4563//Bordetella bronchise…	Protein FhaE	12	2002.56
UniRef50_S1NKQ0	Escherichia coli//Escherichia coli O85:H1//Escherichia coli, Escherichia coli//Escherichia coli//Escherichia coli O157 str. NCCP15738, Escherichia coli	Bacteriophage T7 Gp17 C-terminal domain-containing protein	39	2002.36
UniRef50_B1FR50	Burkholderia ambifaria, Burkholderia cepacia, Burkholderia cepacia//Burkholderia ambifaria	Acyltransferase MbtK/IucB-like conserved domain-containing protein	20	2002.3
UniRef50_A0A0E2PZ50	Streptococcus salivarius, Streptococcus sp., Streptococcus vestibularis	Transposase (Fragment)	20	2001.33
UniRef50_UPI00296F3468	Acinetobacter junii	hypothetical protein	29	1997.27
UniRef50_J7T809	Streptococcus salivarius, Streptococcus salivarius M18, Streptococcus sp.	Glucosyl transferase	20	1994.28
UniRef50_A0A376P2M0	Shigella flexneri//Escherichia coli//Shigella flexneri, //Escherichia coli, Escherichia coli//Shigella sonnei, Escherichia coli	YD repeat-containing protein	43	1992.85
UniRef50_UPI0032EB664E	//Aeromonas veronii, //Aeromonas hydrophila, Aeromonas veronii	hypothetical protein	12	1992.57
UniRef50_A0A379GG49	Proteus mirabilis//Providencia alcalifaciens, Proteus mirabilis//Proteus mirabilis//Providencia alcalifaciens, Proteus mirabilis	histidine kinase	46	1991.91
UniRef50_A0A485JAE2	Escherichia coli//Shigella dysenteriae SD1D, //Escherichia coli, Shigella sp. PIB, Escherichia coli	Type III secretion protein	40	1990
UniRef50_B1MFQ9	Mycobacteroides chelonae, Mycobacteroides abscessus, [Mycobacterium] chelonae subsp. gwanakae	PknH-like extracellular domain-containing protein	28	1989.33
UniRef50_A0A8I0YV11	Pseudomonas putida, Pseudomonas sp. URMO17WK12, Pseudomonas fulva	Dermonecrotic toxin N-terminal domain-containing protein (Fragment)	12	1980.07
UniRef50_A0A6L5C224	Burkholderia ambifaria, Burkholderia cepacia, Burkholderia cepacia//Burkholderia ambifaria, Paraburkholderia caffeinitolerans	Adenylate cyclase 1	13	1978.98
UniRef50_A0A6S5KAE2	Enterobacter kobei//Enterobacter cloacae, Enterobacter kobei, Enterobacter cloacae, Enterobacter sp. AM17-18	Type 1 secretion target domain-containng protein	39	1977.74
UniRef50_UPI002026E672	Escherichia coli//Escherichia coli MS 16-3, //Escherichia coli, Escherichia coli	hypothetical protein	35	1976.09
UniRef50_UPI001D0BD7B0	//Aeromonas veronii, Aeromonas veronii	retention module-containing protein	11	1974.77
UniRef50_UPI0015DC9740	Aeromonas veronii, Aeromonas allosaccharophila	retention module-containing protein	9	1973.55
UniRef50_A0A376KSH9	Escherichia coli	Exodeoxyribonuclease VIII from bacteriophage origin	23	1973.14
UniRef50_A0AA42MDJ3	Acinetobacter brisouii, Acinetobacter junii	Membrane-bound PQQ-dependent dehydrogenase, glucose/quinate/shikimate family (Fragment)	15	1972.51
UniRef50_A0AA95D9H2	Streptococcus pneumoniae//Streptococcus mitis 18/56, Streptococcus mitis//Streptococcus mitis//Streptococcus pneumoniae, Streptococcus mitis//Streptococcus pneumoniae, Streptococcus symci	Endo-beta-N-acetylglucosaminidase	47	1971.5
UniRef50_A0A6L3X924	Enterobacter cloacae subsp. dissolvens//Enterobacter cloacae, Enterobacter kobei//Enterobacter cloacae, //Enterobacter cloacae complex sp., Enterobacter kobei, Enterobacter quasimori, Enterobacter cloacae, Enterobacter sp. AM17-18, Enterobacter mori	HAMP domain-containing protein (Fragment)	51	1969.29
UniRef50_F9Q3A9	Streptococcus pneumoniae//Streptococcus mitis 18/56, Streptococcus pneumoniae//Streptococcus pseudopneumoniae, Streptococcus mitis//Streptococcus pneumoniae, Streptococcus mitis//Streptococcus mitis//Streptococcus pneumoniae, Streptococcus chosunense	pullulanase	23	1969.18
UniRef50_A0A7X2SVK7	Pantoea eucrina, Pantoea conspicua, Erwinia sp. S38, Erwinia sp. S43, Pantoea coffeiphila, Pantoea agglomerans, Pantoea sp. S62	PQQ-binding-like beta-propeller repeat protein (Fragment)	7	1966.82
UniRef50_A0A8I0S4M0	Acinetobacter junii	TonB-dependent receptor (Fragment)	21	1965.99
UniRef50_A0A7W4PVU2	Escherichia coli	Inverse autotransporter adhesin EaeX/Air (Fragment)	32	1965.96
UniRef50_UPI0010107F40	Aeromonas allosaccharophila, Aeromonas dhakensis, Aeromonas hydrophila//Aeromonas dhakensis, //Aeromonas veronii, Aeromonas lacus, Aeromonas veronii, //Aeromonas hydrophila//Aeromonas dhakensis, Aeromonas hydrophila, //Aeromonas hydrophila	C69 family dipeptidase	34	1964.94
UniRef50_A0AAN3VV25	Fusobacterium necrophorum subsp. funduliforme, Fusobacterium necrophorum, Fusobacterium necrophorum subsp. funduliforme ATCC 51357	YadA-like C-terminal domain protein (Fragment)	18	1964.18
UniRef50_A0A379FFW5	Proteus mirabilis//Providencia alcalifaciens, Proteus mirabilis//Proteus mirabilis//Providencia alcalifaciens, Proteus mirabilis	Dipeptidase	46	1963.67
UniRef50_UPI0005A7A999	Escherichia coli C295_10//Escherichia coli, Escherichia coli//Escherichia coli C9_92, Escherichia coli	inverse autotransporter beta domain-containing protein	23	1962.37
UniRef50_A0A1T0C5P1	Streptococcus pseudopneumoniae, Streptococcus pneumoniae//Streptococcus pseudopneumoniae, Streptococcus pneumoniae, Streptococcus mitis//Streptococcus pneumoniae, Streptococcus mitis//Streptococcus mitis//Streptococcus pneumoniae	G5 domain-containing protein (Fragment)	34	1962.16
UniRef50_A0A0H2VXI2	Escherichia coli, Escherichia coli//Escherichia coli O112ac:H19//Escherichia coli, Escherichia coli//Escherichia coli O85:H1//Escherichia coli, Escherichia coli//Escherichia coli 541-1, Escherichia coli//Escherichia coli GSK2022, Escherichia coli//Shigella sonnei, Stenotrophomonas maltophilia, Escherichia coli//Shigella boydii//Shigella boydii	Protease	51	1958.54
UniRef50_UPI0003EF4CAD	Escherichia coli O121//Escherichia coli//Escherichia coli, Escherichia coli	hypothetical protein	25	1952.39
UniRef50_T0U0R8	Streptococcus salivarius, Streptococcus sobrinus TCI-349, Streptococcus sp. 21.1, Streptococcus downei F0415, Streptococcus sp., Streptococcus vestibularis, Streptococcus sp. 22.1, Streptococcus sp. FDAARGOS_192	Multimodular transpeptidase-transglycosylase, Penicillin-binding protein1A-1B (PBP1)	51	1949.95
UniRef50_UPI000D4FD474	//Escherichia coli, Escherichia coli	DUF6531 domain-containing protein	39	1946.9
UniRef50_UPI000B146FE9	Bordetella bronchiseptica//Bordetella bronchiseptica 00-P-2796, Bordetella bronchiseptica GA96-01//Bordetella bronchiseptica, Bordetella bronchiseptica//Bordetella bronchiseptica OSU054, Bordetella bronchiseptica//Bordetella bronchiseptica MO211, Bordetella genomosp. 6, Bordetella bronchiseptica, Bordetella parapertussis	Tar ligand binding domain-containing protein	11	1946.79
UniRef50_A0A6L6I8E3	Escherichia coli OK1357//Escherichia coli, Escherichia coli	Serine protease	25	1942.77
UniRef50_UPI0034A468F2	Streptococcus pseudopneumoniae, Streptococcus gwangjuense, Streptococcus vulneris, Streptococcus pneumoniae//Streptococcus pseudopneumoniae, Streptococcus mitis//Streptococcus pneumoniae, Streptococcus mitis//Streptococcus mitis//Streptococcus pneumoniae, Streptococcus chosunense, Streptococcus sp. CCUG 49591, Streptococcus oralis//Streptococcus pneumoniae	bacterial Ig-like domain-containing protein	47	1938.79
UniRef50_A0A2G8ICH8	Prevotella intermedia	T9SS C-terminal target domain-containing protein	28	1938.73
UniRef50_K1TGJ8	Bacteroides sp. HF-5092, Bacteroides sp. 1001136B_160425_E2, Bacteroides xylanisolvens	Cell well associated RhsD protein (Fragment)	6	1938.6
UniRef50_UPI001E5D8EF3	Pseudomonas putida, Pseudomonas sp. URMO17WK12, Pseudomonas fulva	hypothetical protein	12	1936.96
UniRef50_A0A0J3V3J1	Escherichia coli//Escherichia coli C639_08, Escherichia coli//Escherichia coli C9_92, Escherichia coli//Escherichia coli C796_10, Escherichia coli	Putative invasin	33	1936.46
UniRef50_Q8XNF1	Clostridium perfringens	NodB homology domain-containing protein	45	1935.64
UniRef50_A0A658Y167	Escherichia coli//Shigella dysenteriae 1617, Escherichia coli, Escherichia coli//Shigella boydii, Escherichia coli//Shigella flexneri 2a, Escherichia coli//Shigella boydii//Shigella boydii	Flagellar hook-associated protein 1	48	1933.36
UniRef50_UPI001373D1D2	Providencia alcalifaciens//Providencia stuartii//Providencia stuartii, Providencia alcalifaciens, Providencia alcalifaciens//Providencia stuartii MRSN 2154, Proteus mirabilis//Proteus mirabilis//Providencia alcalifaciens, Providencia alcalifaciens DSM 30120//Providencia alcalifaciens, Providencia alcalifaciens//Providencia stuartii, Proteus mirabilis//Providencia alcalifaciens	fimbria/pilus outer membrane usher protein	30	1933.23
UniRef50_A0A6J5A742	Achromobacter xylosoxidans, Achromobacter ruhlandii, Achromobacter insuavis, Achromobacter dolens	Periplasmic nitrate reductase	19	1927.86
UniRef50_A0A3S4FR21	Cronobacter malonaticus LMG 23826//Cronobacter, Cronobacter//Cronobacter sakazakii NBRC 102416, Cronobacter//Cronobacter malonaticus//Cronobacter malonaticus, Cronobacter malonaticus, Cronobacter sakazakii, Cronobacter//Cronobacter malonaticus, Cronobacter, Cronobacter sakazakii//Cronobacter sakazakii//Cronobacter, Cronobacter sakazakii//Cronobacter, Pseudomonas kribbensis	Extracellular serine protease	23	1927.78
UniRef50_A0A0A1DXX0	Streptococcus salivarius, Streptococcus sobrinus TCI-349, Streptococcus sp. 23.2, Streptococcus sp., Streptococcus vestibularis, Streptococcus sp. 449_SSPC	serine-type D-Ala-D-Ala carboxypeptidase	40	1924.66
UniRef50_A0A144U9R8	Enterobacter cloacae subsp. dissolvens//Enterobacter cloacae, //Enterobacter cloacae, Enterobacter kobei, Enterobacter cloacae subsp. cloacae//Enterobacter cloacae//Enterobacter cloacae, Enterobacter cloacae, Enterobacter cloacae complex sp. OE43NF, Enterobacter mori, Enterobacter cloacae subsp. cloacae//Enterobacter cloacae	Cellulose synthase catalytic subunit [UDP-forming]	52	1923.69
UniRef50_Q59310	Clostridium perfringens, Clostridium perfringens WAL-14572//Clostridium perfringens	exo-alpha-sialidase	29	1920.51
UniRef50_UPI003208EA7D	Achromobacter xylosoxidans, Achromobacter ruhlandii, Achromobacter insuavis	fimbria/pilus outer membrane usher protein	15	1918.34
UniRef50_UPI0029663AC4	Vibrio cincinnatiensis, Vibrio metoecus, Vibrio harveyi, Vibrio alginolyticus//Vibrio parahaemolyticus//Vibrio alginolyticus, Vibrio bivalvicida, Vibrio tapetis, Vibrio cholerae, Vibrio diabolicus//Vibrio diabolicus//Vibrio parahaemolyticus, Vibrio sp. OY15	YccS family putative transporter	13	1914.17
UniRef50_UPI001C690F2C	Achromobacter xylosoxidans, Achromobacter insuavis	ankyrin repeat domain-containing protein	13	1914.04
UniRef50_R0N4S8	Streptococcus mitis 27/7//Streptococcus pneumoniae, Streptococcus pneumoniae, Streptococcus mitis//Streptococcus pneumoniae, Streptococcus mitis//Streptococcus mitis//Streptococcus pneumoniae	DUF1542 domain-containing protein (Fragment)	12	1912.87
UniRef50_A0A3P5DY51	Escherichia coli//Escherichia coli UMEA 3065-1//Escherichia coli, Escherichia coli	Putative deoxyribonuclease RhsB	43	1912.01
UniRef50_UPI001C03B8D3	Acinetobacter brisouii, Comamonas kerstersii, Pseudomonas putida, Pseudomonas asiatica	PQQ-binding-like beta-propeller repeat protein	5	1911.62
UniRef50_P03631	Staphylococcus haemolyticus	Replication-associated protein A	34	1911.49
UniRef50_A0A0F3SDB7	Escherichia coli C343_08//Escherichia coli, Escherichia coli//Escherichia coli O55:H7//Escherichia coli, Escherichia coli//Escherichia coli O26:H11, Escherichia coli	Ail/Lom family outer membrane beta-barrel protein	33	1908.75
UniRef50_A0A376VPI1	Escherichia coli C295_10//Escherichia coli, Escherichia coli, //Escherichia coli, Escherichia coli//Escherichia coli UMEA 3489-1//Escherichia coli, Escherichia coli//Escherichia coli HVH 46 (4-2758776)//Escherichia coli, Escherichia coli//Escherichia coli//Escherichia coli HVH 3 (4-7276001), Escherichia coli//Escherichia coli//Escherichia coli UMEA 3155-1, Escherichia coli//Escherichia coli//Esch…	Nuclease SbcCD subunit C	49	1908.2
UniRef50_A0A1U9XEU7	Escherichia coli//Shigella dysenteriae//Shigella dysenteriae, Escherichia coli//Shigella boydii//Shigella boydii, Escherichia coli	Transposase IS66 family protein	49	1907.44
UniRef50_A0A9X3R782	Achromobacter xylosoxidans	Autotransporter outer membrane beta-barrel domain-containing protein	7	1905.25
UniRef50_A0A2H4JCP8	Acinetobacter brisouii, Alkanindiges illinoisensis, Acinetobacter junii, Acinetobacter guillouiae	Tail sheath protein	5	1904.67
UniRef50_UPI00298C1AEF	Cronobacter//Cronobacter malonaticus//Cronobacter malonaticus	DUF1173 family protein	20	1904.57
UniRef50_A0A5R9L125	//Enterobacter cloacae complex sp., Escherichia coli, Escherichia coli//Escherichia coli O112ac:H19//Escherichia coli, Escherichia coli//Escherichia coli UMEA 3240-1//Escherichia coli, //Enterobacter cloacae, Enterobacter kobei, Enterobacter sp. SECR19-1250, //Escherichia coli, Enterobacter cloacae, Enterobacter cloacae complex sp., Leclercia adecarboxylata	IS66 family transposase (Fragment)	43	1903.91
UniRef50_B1YQH6	Burkholderia ambifaria, Burkholderia cepacia, Burkholderia cepacia//Burkholderia ambifaria	SGNH hydrolase-type esterase domain-containing protein	12	1903.42
UniRef50_UPI002D7E88E0	Achromobacter xylosoxidans	hypothetical protein	17	1903.3
UniRef50_UPI0005305903	Escherichia coli//Escherichia coli LAU-EC6, Escherichia coli O99:H6//Escherichia coli, Escherichia coli//Escherichia coli KTE185//Escherichia coli, Escherichia coli	host specificity protein J	37	1901.52
UniRef50_UPI0018AC7B45	Pseudomonas putida, Pseudomonas parafulva, Pseudomonas sp. URMO17WK12, Pseudomonas fulva	dermonecrotic toxin domain-containing protein	16	1900.31
UniRef50_E3CT91	Streptococcus salivarius, Streptococcus salivarius M18, Streptococcus vestibularis, Streptococcus sp. FDAARGOS_192	Transposase	48	1900
UniRef50_K8A0P0	Cronobacter//Cronobacter sakazakii NBRC 102416, Cronobacter sakazakii, Cronobacter//Cronobacter malonaticus, Cronobacter sakazakii//Cronobacter sakazakii//Cronobacter, Cronobacter condimenti, Cronobacter sakazakii//Cronobacter	Autotransporter domain-containing protein	36	1899.67
UniRef50_A0A2X3JYZ7	Providencia alcalifaciens//Providencia stuartii, Providencia alcalifaciens//Providencia stuartii//Providencia stuartii, Providencia alcalifaciens//Providencia stuartii MRSN 2154, Escherichia coli	Methyl-accepting chemotaxis protein IV	21	1898.7
UniRef50_A0AAU6NRS9	Enterobacter cloacae, Enterobacter kobei, Enterobacter mori	3'-5' exonuclease	19	1895.17
UniRef50_UPI0023F0F773	Aeromonas hydrophila, Aeromonas hydrophila//Aeromonas dhakensis, Aeromonas caviae	hypothetical protein	14	1894.89
UniRef50_A0A376KZZ5	//Escherichia coli, Escherichia coli//Escherichia coli C9_92, Escherichia coli//Shigella sonnei, Escherichia coli	Flagellar hook-associated protein 2	49	1893.99
UniRef50_UPI001F4A8D54	//Escherichia coli, Escherichia coli	Ig-like domain-containing protein	25	1889.48
UniRef50_UPI0030C6D754	Escherichia coli	RHS repeat-associated core domain-containing protein	38	1889.34
UniRef50_Q0SVY1	Clostridium perfringens	Polysaccharide lyase, family 8	23	1888.96
UniRef50_A0A2A9LVD3	Burkholderia ambifaria, Burkholderia cepacia, Burkholderia cepacia//Burkholderia ambifaria	DUF2336 domain-containing protein	15	1888.96
UniRef50_A0A775ZBF5	//Escherichia coli, Escherichia coli//Escherichia coli HVH 46 (4-2758776)//Escherichia coli, Enterobacter cloacae, Escherichia coli	Phage tail protein (Fragment)	35	1888.08
UniRef50_UPI001419E40A	Burkholderia cepacia, Burkholderia cepacia//Burkholderia ambifaria	universal stress protein	13	1882.05
UniRef50_A0A376P946	Escherichia coli//Shigella flexneri, Escherichia coli//Shigella boydii//Shigella boydii, Escherichia coli	WGR domain-containing protein	24	1879.72
UniRef50_A0A418GLI7	Escherichia coli//Escherichia coli C9_92, Escherichia coli, Escherichia coli//Escherichia coli C796_10, Escherichia coli//Escherichia coli GSK2022, Escherichia coli//Escherichia coli//Escherichia coli O25b:H4	Alpha-2-macroglobulin family protein (Fragment)	46	1878.49
UniRef50_A0AAX2KBY0	Escherichia coli	Prophage protein	34	1875.22
UniRef50_UPI001E3C5413	Prevotella intermedia	hypothetical protein	19	1871.67
UniRef50_A0AAW5MME1	Aeromonas veronii, Aeromonas caviae	Methyl-accepting chemotaxis protein (Fragment)	20	1871.4
UniRef50_UPI002890D29F	Providencia alcalifaciens//Providencia stuartii, Providencia alcalifaciens//Providencia stuartii//Providencia stuartii	hypothetical protein	22	1871.28
UniRef50_A0AAN4SVC5	Escherichia coli C343_08//Escherichia coli, //Escherichia coli, Escherichia coli//Escherichia coli KTE146, Escherichia coli	Uncharacterized protein	25	1870.79
UniRef50_UPI0004DAC57E	Escherichia coli	autotransporter domain-containing protein	34	1870.67
UniRef50_UPI001CAC773C	Prevotella sp. AM42-24, Prevotella denticola, Prevotella sp. oral taxon 306 str. F0472, Prevotella jejuni	T9SS type A sorting domain-containing protein	13	1863.18
UniRef50_B1FS74	Burkholderia ambifaria, Burkholderia cepacia, Burkholderia cepacia//Burkholderia ambifaria	Cellulose synthase operon C domain protein	15	1861.17
UniRef50_UPI00201A89E1	Escherichia coli	type VI secretion system tip protein TssI/VgrG	34	1860.6
UniRef50_F7M8E6	Bacteroides sp. AM37-9, Bacteroides sp. MSK.20.12, Bacteroides sp. GM023, Bacteroides xylanisolvens, Bacteroides sp. AM16-13	Core-binding (CB) domain-containing protein	20	1858.45
UniRef50_B1MH97	Mycobacteroides chelonae, Mycobacteroides abscessus, [Mycobacterium] chelonae subsp. gwanakae	UspA domain-containing protein	11	1858.07
UniRef50_K1JIP8	Aeromonas hydrophila, Aeromonas hydrophila//Aeromonas dhakensis, Aeromonas veronii	S-layer protein	10	1856.68
UniRef50_A0A0Q0AWX0	//Aeromonas caviae, //Aeromonas veronii, Aeromonas caviae, Aeromonas veronii, Aeromonas hydrophila, //Aeromonas hydrophila	Sucrose porin (Fragment)	35	1854.73
UniRef50_A0A6S4TVJ6	Escherichia coli//Shigella boydii, Aeromonas hydrophila, Escherichia coli//Shigella sonnei, Escherichia coli	Tn3 family transposase	23	1854.17
UniRef50_C4GNA1	Neisseria sicca, Neisseria mucosa	Transposase InsH N-terminal domain-containing protein	35	1853.2
UniRef50_A0A822UAS0	Escherichia sp. KTE31, //Escherichia coli, Shigella flexneri//Escherichia coli, Escherichia coli	Prophage protein	35	1851.54
UniRef50_A0AA37FSB5	Aeromonas veronii	Flagella basal body P-ring formation protein FlgA	29	1849.1
UniRef50_UPI0002B8EF50	Proteus mirabilis//Providencia alcalifaciens, Escherichia coli	Ag43/Cah family autotransporter adhesin	38	1846.38
UniRef50_A0A0X8NVN6	Achromobacter xylosoxidans, Achromobacter insuavis	Non-ribosomal peptide synthetase	7	1845.16
UniRef50_B3JIE8	Bacteroides xylanisolvens, Prevotella sp. AM42-24, Bacteroides sp. AM37-9	Transposase IS4-like domain-containing protein	18	1842.84
UniRef50_UPI00209A85F3	Pseudomonas asiatica	RHS repeat-associated core domain-containing protein	12	1841.04
UniRef50_UPI002FDE3A64	Enterobacter kobei, Escherichia coli	flagellin	19	1840.87
UniRef50_A0A2X3K9T1	Escherichia coli//Escherichia coli 541-1, Escherichia coli//Shigella sonnei//Escherichia coli, Escherichia coli	trimethylamine-N-oxide reductase	53	1838.46
UniRef50_A0A7T4C2D7	Aeromonas caviae	Type I secretion C-terminal target domain-containing protein	8	1837.21
UniRef50_UPI002AB57689	Proteus mirabilis ATCC 29906//Providencia alcalifaciens, Providencia alcalifaciens, Providencia alcalifaciens//Proteus mirabilis PR03//Proteus mirabilis, Proteus mirabilis//Proteus mirabilis//Providencia alcalifaciens, Proteus mirabilis//Providencia alcalifaciens	fimbria/pilus outer membrane usher protein	24	1836.34
UniRef50_UPI00339C8361	//Escherichia coli, Escherichia coli UMEA 3200-1//Escherichia coli//Escherichia coli, Escherichia coli	outer membrane usher protein	49	1834.83
UniRef50_A0A380AGX6	Escherichia coli, Shigella flexneri//Escherichia coli//Shigella flexneri, Shigella flexneri//Escherichia coli, Escherichia coli//Shigella dysenteriae//Shigella dysenteriae, Escherichia coli//Shigella boydii//Shigella boydii, Escherichia coli C717_10//Escherichia coli	Molybdate metabolism regulator, first	21	1834.82
UniRef50_B1FM81	Burkholderia ambifaria, Burkholderia cepacia, Burkholderia cepacia//Burkholderia ambifaria	Malto-oligosyltrehalose synthase	13	1831.9
UniRef50_A0AAN4J1H0	Escherichia coli//Escherichia coli KTE66, Escherichia coli	Tail fiber protein (Fragment)	32	1831.7
UniRef50_UPI00096345CA	Escherichia coli	type VI secretion protein IcmF/TssM N-terminal domain-containing protein	18	1831.32
UniRef50_UPI00321B61A0	Streptococcus salivarius, Streptococcus sp., Streptococcus sp. 23.2	KxYKxGKxW signal peptide domain-containing protein	15	1830.87
UniRef50_UPI00117A269F	Escherichia coli	hypothetical protein	38	1828.66
UniRef50_UPI0027DF64B7	Neisseria sicca, Neisseria mucosa	calcium-binding protein	12	1828.59
UniRef50_UPI0011E4AE89	Aeromonas veronii	DUF5801 repeats-in-toxin domain-containing protein	10	1828.5
UniRef50_A0A376ZPJ3	//Escherichia coli, Enterobacter cloacae subsp. dissolvens//Enterobacter cloacae, Escherichia coli	Host specificity protein J	34	1827.67
UniRef50_A0A2Z2J147	Corynebacterium macginleyi	Secreted protein	25	1825.79
UniRef50_UPI000FF049BA	Escherichia coli//Shigella boydii, //Escherichia coli, Escherichia coli//Escherichia coli KTE154, Escherichia coli	phage tail protein	34	1822.38
UniRef50_UPI000B50F2E3	Escherichia coli	type VI secretion system tip protein TssI/VgrG	32	1822.22
UniRef50_A0A5B0DGA9	Streptococcus cristatus ATCC 51100, Streptococcus cristatus	Family 20 glycosylhydrolase	36	1821.34
UniRef50_UPI000D4E5500	//Aeromonas veronii, Aeromonas veronii	amidohydrolase family protein	28	1820.89
UniRef50_UPI001FCC7970	//Escherichia coli, Escherichia coli//Shigella sonnei, Escherichia coli	RHS element core protein	42	1820.12
UniRef50_UPI002164734D	Bacteroides xylanisolvens CL03T12C04, Bacteroides sp. AM37-9, Bacteroides sp. MSK.20.12, Bacteroides sp. HF-5092, Bacteroides xylanisolvens, Bacteroides sp. 1001136B_160425_E2	ComEC/Rec2 family competence protein	18	1817.51
UniRef50_A0A0H2VCA1	Escherichia coli HVH 86 (4-7026218)//Escherichia coli//Escherichia coli, Escherichia coli//Escherichia coli//Escherichia coli HVH 24 (4-5985145), Escherichia coli, Escherichia coli//Escherichia coli//Escherichia coli HVH 70 (4-2963531), Escherichia coli//Escherichia coli//Escherichia coli UMEA 3656-1, Escherichia coli//Escherichia coli//Escherichia coli HVH 198 (4-3206106)	Autotransporter adhesin UpaG	33	1815.89
UniRef50_A0A6G4ND47	Streptococcus salivarius, Streptococcus sp., Streptococcus pneumoniae	Glycosyl hydrolase family 25 (Fragment)	27	1814.81
UniRef50_A0A140NKI2	Providencia alcalifaciens//Providencia stuartii, Providencia alcalifaciens//Providencia stuartii//Providencia stuartii	Cyclic di-GMP-binding protein	19	1813.49
UniRef50_A0KHW9	Aeromonas hydrophila, Aeromonas dhakensis, Aeromonas hydrophila//Aeromonas dhakensis, Aeromonas veronii, //Aeromonas hydrophila	Choline trimethylamine-lyase	28	1813.05
UniRef50_A0A485JK56	Escherichia coli//Shigella dysenteriae SD1D, //Escherichia coli, Escherichia coli	Protein	31	1811.76
UniRef50_A0A3S4IR74	Enterobacter cloacae subsp. dissolvens//Enterobacter cloacae, //Enterobacter cloacae, Enterobacter kobei, Enterobacter cloacae subsp. cloacae//Enterobacter cloacae//Enterobacter cloacae, Enterobacter cloacae, Enterobacter cloacae complex sp. OE43NF, Enterobacter cloacae subsp. cloacae//Enterobacter cloacae	RND efflux system	45	1810.65
UniRef50_H9TU20	//Escherichia coli, Escherichia coli//Shigella boydii//Shigella boydii, Escherichia coli	Phage tail component (Fragment)	32	1808.05
UniRef50_D0TR76	Bacteroides sp. AM37-9, Bacteroides sp. MSK.20.12, Bacteroides xylanisolvens, Bacteroides sp., Bacteroides sp. AM16-13	Lipocalin-like domain-containing protein	13	1807.52
UniRef50_UPI000CF0A731	Escherichia coli//Shigella boydii, //Escherichia coli, Escherichia coli	RHS element core protein	38	1800.39
UniRef50_N8VCX2	Acinetobacter junii	Transposase IS4-like domain-containing protein	24	1800.3
UniRef50_UPI000D5EE85D	Cronobacter malonaticus LMG 23826//Cronobacter, Cronobacter//Cronobacter sakazakii NBRC 102416, Cronobacter//Cronobacter malonaticus//Cronobacter malonaticus, Cronobacter malonaticus, Cronobacter sakazakii, Cronobacter//Cronobacter malonaticus, Cronobacter sakazakii//Cronobacter sakazakii//Cronobacter, Cronobacter sakazakii//Cronobacter	flagellar cap protein FliD N-terminal domain-containing protein	31	1800.05
UniRef50_A0A1I6WJW4	Acinetobacter brisouii, Acinetobacter junii	Transposase IS116/IS110/IS902 family protein	28	1798.61
UniRef50_UPI00195420D3	Proteus sp.//Proteus sp. HMSC14B05, Proteus mirabilis//Providencia alcalifaciens, Proteus mirabilis//Proteus mirabilis//Providencia alcalifaciens	flagellar hook-length control protein FliK	21	1797.89
UniRef50_A0A143Q4T7	Rhodococcus kroppenstedtii	Gramicidin S synthase 2	14	1796.44
UniRef50_A0AA37EPB3	Escherichia coli, Enterobacter cloacae subsp. cloacae//Enterobacter cloacae//Enterobacter cloacae, Enterobacter cloacae, Enterobacter mori, Enterobacter cloacae subsp. cloacae//Enterobacter cloacae	Ig-like domain-containing protein	31	1795.7
UniRef50_A0A6N8R628	nan, //Escherichia coli, Escherichia coli//Shigella sonnei//Escherichia coli, Escherichia coli	Fimbria/pilus outer membrane usher protein (Fragment)	46	1795.62
UniRef50_UPI0021182D0F	Aeromonas hydrophila	retention module-containing protein	8	1794.48
UniRef50_A0A377EJ23	Escherichia coli, Escherichia coli//Escherichia coli KTE66, Escherichia coli//Escherichia coli C654_09	Adhesin	34	1794.22
UniRef50_A0AA86YZI7	Providencia alcalifaciens//Providencia stuartii, Providencia stuartii, Providencia stuartii ATCC 25827//Providencia alcalifaciens, Providencia alcalifaciens//Providencia stuartii//Providencia stuartii	Fimbrial usher protein	20	1793.97
UniRef50_UPI002AB5021D	Aeromonas caviae	VWA domain-containing protein	7	1792.65
UniRef50_UPI001F4829C0	//Aeromonas veronii, Aeromonas veronii	TonB-dependent siderophore receptor	34	1790.45
UniRef50_UPI00031A7D0D	Clostridium perfringens, Clostridium perfringens WAL-14572//Clostridium perfringens	murein L,D-transpeptidase	12	1789.88
UniRef50_A0A6H9T010	Burkholderia ambifaria, Burkholderia cepacia, Burkholderia cepacia//Burkholderia ambifaria	Type II/III secretion system family protein	17	1788.84
UniRef50_UPI002443E7AC	Aeromonas veronii	mannosylglycerate hydrolase	21	1788.64
UniRef50_A0A444R2P2	//Escherichia coli, Escherichia coli//Escherichia coli UMEA 3489-1//Escherichia coli, Escherichia coli	Porin	29	1788.35
UniRef50_UPI000AD8ACE4	Escherichia coli, //Enterobacter cloacae, Enterobacter kobei, Shigella flexneri//Escherichia coli//Shigella flexneri, Cronobacter sakazakii//Cronobacter, Enterobacter cloacae	IS1 family transposase	44	1787.01
UniRef50_I0SY25	Streptococcus pneumoniae//Streptococcus mitis 18/56, Streptococcus mitis//Streptococcus pneumoniae, Streptococcus mitis//Streptococcus mitis//Streptococcus pneumoniae, Streptococcus chosunense, Streptococcus vestibularis	Gram-positive signal peptide protein, YSIRK family	26	1786.78
UniRef50_UPI001FCCD32D	Achromobacter xylosoxidans, Escherichia coli//Escherichia coli 907357, Escherichia coli	type VI secretion system tip protein TssI/VgrG	26	1786.7
UniRef50_UPI000B50C0A7	Escherichia fergusonii, Escherichia fergusonii//Escherichia fergusonii//Escherichia coli, Escherichia coli	DUF4132 domain-containing protein	27	1785.6
UniRef50_UPI0010AD2C46	Escherichia coli//Shigella boydii//Shigella boydii, Escherichia coli	rhs element protein RhsD	39	1784.27
UniRef50_F5VW59	Streptococcus salivarius, Streptococcus sp. IMAU 99161, Dielma fastidiosa, Streptococcus gwangjuense, Streptococcus symci, Streptococcus pneumoniae//Streptococcus pseudopneumoniae, Streptococcus pneumoniae, Streptococcus mitis//Streptococcus pneumoniae, Streptococcus cristatus, Streptococcus parasanguinis, Streptococcus sp., Streptococcus lactarius, Streptococcus sp. CCUG 49591, Streptococcus sp.…	Uncharacterized protein	47	1784.13
UniRef50_S7Z0C5	Streptococcus gwangjuense, Streptococcus symci, Streptococcus vulneris, Streptococcus pneumoniae//Streptococcus pseudopneumoniae, Streptococcus mitis//Streptococcus pneumoniae, Streptococcus mitis//Streptococcus mitis//Streptococcus pneumoniae, Streptococcus chosunense, Streptococcus sp. CCUG 49591, Streptococcus oralis//Streptococcus pneumoniae	Peptidase M26 C-terminal domain-containing protein	44	1783.62
UniRef50_A0A830V5A2	Escherichia coli//Escherichia coli//Escherichia coli UMEA 3682-1, Escherichia coli O121//Escherichia coli//Escherichia coli, Escherichia coli//Escherichia coli KTE102, Escherichia coli	RHS repeat protein (Fragment)	43	1779.95
UniRef50_UPI0005B35F13	Aeromonas dhakensis, Aeromonas hydrophila//Aeromonas dhakensis, Aeromonas caviae, //Aeromonas hydrophila//Aeromonas dhakensis, Aeromonas hydrophila, //Aeromonas hydrophila	AAA family ATPase	16	1779.23
UniRef50_UPI001F056245	Leclercia adecarboxylata	3'-5' exonuclease	13	1778.78
UniRef50_UPI0012D1A519	Achromobacter xylosoxidans, Achromobacter insuavis	DUF2341 domain-containing protein	7	1777.54
UniRef50_UPI00125F1DA8	Bacteroides xylanisolvens CL03T12C04, Bacteroides sp. AM37-9, Bacteroides sp. MSK.20.12, Bacteroides sp. HF-5092, Bacteroides xylanisolvens, Bacteroides sp. AM16-13	DUF3987 domain-containing protein	18	1777.06
UniRef50_A0A930HMR5	Prevotella intermedia, Prevotella intermedia ZT	2-succinyl-5-enolpyruvyl-6-hydroxy-3-cyclohexene-1-carboxylate synthase	21	1776.74
UniRef50_UPI002025F291	Escherichia coli//Escherichia coli KTE111, Escherichia coli//Shigella boydii//Shigella boydii, Escherichia coli	RHS repeat protein	40	1776.17
UniRef50_S5NEK2	Salmonella bongori serovar 48:z81:-//Salmonella enterica, Salmonella enterica//Salmonella bongori serovar 48:a:-, Salmonella bongori//Salmonella bongori serovar 48:z35:-//Salmonella enterica, Salmonella bongori, Salmonella bongori serovar 66:z39:-//Salmonella enterica	Flagellar hook-length control protein FliK	14	1775.03
UniRef50_UPI00207B7229	Escherichia coli, Escherichia coli C496_10//Escherichia coli, Escherichia coli C732_98//Escherichia coli, Escherichia coli//Escherichia coli C347_93, Escherichia coli//Shigella boydii//Shigella boydii	Ail/Lom family outer membrane beta-barrel protein	17	1775.03
UniRef50_Q5HL84	Staphylococcus hominis, Staphylococcus sp., Staphylococcus haemolyticus, Staphylococcus aureus	Gamma-glutamyltranspeptidase	46	1774.09
UniRef50_UPI001D0B92BF	//Aeromonas caviae, Aeromonas caviae	retention module-containing protein	8	1773.64
UniRef50_UPI0028E131C9	//Escherichia coli, Escherichia coli	phage terminase large subunit family protein	28	1773.21
UniRef50_A0A3P5DK95	Escherichia coli	Fibronectin type-III domain-containing protein	37	1772.39
UniRef50_A0A377ZC54	Escherichia coli	Irp1	20	1770.57
UniRef50_A0AAW6D4M3	Streptococcus salivarius, Streptococcus sp. 10.1, Streptococcus sp. 23.2	LPXTG cell wall anchor domain-containing protein (Fragment)	27	1770.04
UniRef50_UPI00352CDE28	Escherichia coli O121//Escherichia coli//Escherichia coli, Escherichia coli//Escherichia coli O26:H11, Escherichia coli	DUF551 domain-containing protein	32	1768.84
UniRef50_A0A376YBR5	Escherichia coli//Escherichia coli O89m:H9, Escherichia coli	Trimethylamine-N-oxide reductase 2	50	1767.54
UniRef50_C7B2C3	Aeromonas hydrophila, Aeromonas hydrophila//Aeromonas dhakensis, //Aeromonas hydrophila, Aeromonas veronii	AexU (Fragment)	28	1766.54
UniRef50_A0A6S7CWC2	Achromobacter xylosoxidans, Achromobacter ruhlandii	histidine kinase	20	1765.3
UniRef50_K1J8X7	Aeromonas allosaccharophila, Aeromonas dhakensis, Aeromonas hydrophila//Aeromonas dhakensis, //Aeromonas veronii, Aeromonas lacus, Aeromonas veronii, //Aeromonas hydrophila//Aeromonas dhakensis, Aeromonas hydrophila, //Aeromonas hydrophila	PapC-like C-terminal domain-containing protein	17	1765.06
UniRef50_A0A6N3HC45	//Escherichia coli, Escherichia coli//Shigella sonnei, Escherichia coli//Escherichia coli KTE115, Escherichia coli	Putative deoxyribonuclease RhsB	38	1764
UniRef50_A0A376K986	Escherichia coli//Escherichia coli//Escherichia coli HVH 70 (4-2963531), Escherichia coli//Escherichia coli HVH 170 (4-3026949)//Escherichia coli, Escherichia coli	Ail/Lom family protein	23	1763.75
UniRef50_A0A376U781	Escherichia coli C343_08//Escherichia coli, Escherichia coli//Escherichia coli C87_11, Escherichia coli, Escherichia coli//Escherichia coli C353_09	Exonuclease family protein	19	1763.37
UniRef50_A0A3P8KH43	Escherichia coli C295_10//Escherichia coli, Escherichia coli//Escherichia coli C9_92, Escherichia coli, Escherichia coli//Escherichia coli C639_08, Escherichia coli//Escherichia coli C796_10	Outer membrane protein D1	30	1760.71
UniRef50_UPI00202BB643	Escherichia coli, //Escherichia coli, Escherichia coli//Escherichia coli//Escherichia coli HVH 3 (4-7276001), Escherichia coli//Escherichia coli LAU-EC6, Escherichia coli//Escherichia coli KTE66	transposase	50	1758.66
UniRef50_A0A376KXN6	Escherichia coli	Phage exodeoxyribonuclease	22	1757.99
UniRef50_UPI00208FDC2C	Escherichia coli//Shigella boydii, //Escherichia coli, Escherichia coli	phage tail protein	31	1757.28
UniRef50_UPI002A765666	Aeromonas veronii	VWA domain-containing protein	8	1757.11
UniRef50_A0A7T0PD45	Corynebacterium sanguinis	DUF4439 domain-containing protein	6	1756.63
UniRef50_A0A0E1CKN9	Escherichia coli, //Aeromonas caviae, Aeromonas caviae, Aeromonas veronii, Providencia alcalifaciens//Providencia stuartii, Aeromonas hydrophila	Transposase	22	1756.63
UniRef50_A0A157SR79	Bordetella trematum	Flagellin	9	1754.82
UniRef50_UPI0025B3AF24	Bacteroides sp. GM023, Bacteroides sp. HF-5092, Phocaeicola coprocola, Bacteroides sp. 1001136B_160425_E2, Bacteroides xylanisolvens	SusD/RagB family nutrient-binding outer membrane lipoprotein	11	1753.68
UniRef50_UPI0023F71CB1	Proteus sp.//Proteus sp. HMSC14B05, Proteus mirabilis//Providencia alcalifaciens, Proteus mirabilis//Proteus mirabilis//Providencia alcalifaciens, Proteus mirabilis	hypothetical protein	29	1751.48
UniRef50_UPI0024831E8D	Staphylococcus haemolyticus, Staphylococcus aureus	choice-of-anchor I family protein	35	1751.06
UniRef50_A0A6F8QJR0	Escherichia coli HVH 6 (3-8296502)//Escherichia coli//Escherichia coli, //Escherichia coli, Escherichia coli//Escherichia coli//Escherichia coli O25b:H4, Escherichia coli	ISEc23 transposase	41	1746.53
UniRef50_I6EIJ5	//Escherichia coli, Escherichia coli	Autotransporter beta-domain protein	36	1746.51
UniRef50_A0A377D657	Escherichia coli//Escherichia coli UMEA 3718-1//Escherichia coli, Shigella sp. PIB, Escherichia coli	Uncharacterized protein	19	1743.95
UniRef50_Q06064	Bordetella bronchiseptica//Bordetella bronchiseptica 00-P-2796, Bordetella bronchiseptica GA96-01//Bordetella bronchiseptica, Bordetella bronchiseptica//Bordetella bronchiseptica OSU054, Bordetella bronchiseptica//Bordetella bronchiseptica MO211, Bordetella genomosp. 6, Bordetella bronchiseptica, Bordetella parapertussis, Bordetella bronchiseptica F4563//Bordetella bronchiseptica	Flagellin	14	1740.16
UniRef50_UPI00338D5599	Burkholderia ambifaria, Burkholderia cepacia, Burkholderia cepacia//Burkholderia ambifaria	DUF1176 domain-containing protein	12	1738.22
UniRef50_A0A7Z1N6M8	Staphylococcus haemolyticus, Staphylococcus aureus	ISL3 family transposase (Fragment)	29	1737.02
UniRef50_Q7VYJ2	Bordetella bronchiseptica//Bordetella bronchiseptica 00-P-2796, Bordetella bronchiseptica GA96-01//Bordetella bronchiseptica, Bordetella bronchiseptica//Bordetella bronchiseptica OSU054, Bordetella bronchiseptica//Bordetella bronchiseptica MO211, Bordetella genomosp. 6, Bordetella bronchiseptica, Bordetella bronchiseptica F4563//Bordetella bronchiseptica	Autotransporter	19	1736.62
UniRef50_UPI002B495B01	//Aeromonas veronii, Aeromonas veronii, Aeromonas allosaccharophila	reprolysin-like metallopeptidase	31	1736.26
UniRef50_A0A376TR51	Escherichia coli, Escherichia coli//Escherichia coli C654_09, Escherichia fergusonii, Escherichia coli//Escherichia coli C347_93, Escherichia coli C717_10//Escherichia coli	Adhesin	36	1734.65
UniRef50_A0A4U9HVX7	Chimaeribacter coloradensis, Cronobacter condimenti, Pantoea eucrina, Leclercia adecarboxylata	Quinoprotein glucose dehydrogenase	12	1732.93
UniRef50_UPI00066BF14D	Streptococcus salivarius, Streptococcus sp. 21.1, Streptococcus sp., Streptococcus vestibularis, Streptococcus sp. FDAARGOS_192	phage tail tip lysozyme	27	1729.88
UniRef50_V9H2D4	Clostridium perfringens, Clostridium perfringens WAL-14572//Clostridium perfringens	DUF3502 domain-containing protein	29	1729.09
UniRef50_A7DTC8	Streptococcus sp. UMB0029, Streptococcus timonensis, Streptococcus pneumoniae//Streptococcus pseudopneumoniae, Streptococcus pneumoniae, Streptococcus mitis//Streptococcus pneumoniae, Streptococcus mitis//Streptococcus mitis//Streptococcus pneumoniae, Streptococcus cristatus, Streptococcus sinensis, Streptococcus sp., Streptococcus vestibularis, Streptococcus mitis SK1073//Streptococcus pneumoniae	Peptidase C51 domain-containing protein	28	1728.02
UniRef50_A0A0H3FLL2	Cronobacter malonaticus LMG 23826//Cronobacter, Cronobacter//Cronobacter sakazakii NBRC 102416, Cronobacter//Cronobacter malonaticus//Cronobacter malonaticus, Cronobacter malonaticus, Cronobacter sakazakii, Cronobacter sakazakii//Cronobacter sakazakii//Cronobacter, Cronobacter sakazakii//Cronobacter	Fimbrial biogenesis outer membrane usher protein	37	1727.11
UniRef50_UPI000EF79C22	//Escherichia coli, Escherichia coli//Escherichia coli//Escherichia coli O157 str. NCCP15738, Escherichia coli	DUF6531 domain-containing protein	39	1727.06
UniRef50_UPI00024963D7	Clostridium perfringens, Clostridium perfringens WAL-14572//Clostridium perfringens	ATP-binding protein	28	1726.78
UniRef50_UPI001F56826A	Achromobacter xylosoxidans	ankyrin repeat domain-containing protein	11	1726.38
UniRef50_A0A7V8LK98	Mycobacteroides chelonae, Mycobacteroides abscessus, [Mycobacterium] chelonae subsp. gwanakae	HNH nuclease domain-containing protein	19	1725.55
UniRef50_UPI00232B08E3	Bacteroides xylanisolvens CL03T12C04, Bacteroides sp. AM37-9, Bacteroides sp. MSK.20.12, Bacteroides sp. HF-5092, Bacteroides xylanisolvens	hypothetical protein	11	1724.68
UniRef50_UPI002ED36AFD	Clostridium perfringens	alpha-N-acetylglucosaminidase TIM-barrel domain-containing protein	19	1723.36
UniRef50_A0A6D2G8D7	//Escherichia coli, Enterobacter kobei, Escherichia coli	Tetrathionate reductase subunit A	34	1722.71
UniRef50_UPI000845F91B	Stenotrophomonas maltophilia, Stenotrophomonas rhizophila	Fe-S cluster assembly protein SufD	5	1720.83
UniRef50_A0A444RBS5	//Escherichia coli, Escherichia coli//Escherichia coli HVH 55 (4-2646161)//Escherichia coli, Escherichia coli//Escherichia coli HVH 46 (4-2758776)//Escherichia coli, Escherichia coli	Type 1 fimbrial protein	32	1719.77
UniRef50_A0A0R0C8M6	Stenotrophomonas maltophilia	Flagellin (Fragment)	11	1719.18
UniRef50_UPI00106F5FFB	Escherichia coli//Escherichia coli C347_93, //Escherichia coli, Escherichia coli	conjugative transfer relaxase/helicase TraI	41	1717.06
UniRef50_A0A2X2C9X3	Proteus sp.//Proteus sp. HMSC14B05, Proteus mirabilis//Providencia alcalifaciens, Proteus mirabilis//Proteus mirabilis//Providencia alcalifaciens, Proteus mirabilis	Adhesin secretion/activation protein (Two-partner secretion system accessory protein)	38	1717.01
UniRef50_A0AAP4BYT6	Corynebacterium macginleyi	Glycogen debranching protein	16	1716.39
UniRef50_A0A2G9A5J6	Escherichia coli	Prophage protein	30	1715.7
UniRef50_A0A157MHY2	Bordetella trematum	Uncharacterized protein	9	1713.41
UniRef50_UPI00092FDA4F	Escherichia coli//Escherichia coli//Escherichia coli UMEA 3212-1, Shigella sp. PIB, Escherichia coli//Escherichia coli//Escherichia coli HVH 198 (4-3206106), Escherichia coli	Eaa protein	30	1713.32
UniRef50_A0A376VBW1	//Escherichia coli, Escherichia coli//Shigella sonnei, Escherichia coli	Inner membrane protein	38	1711.48
UniRef50_D7J8F1	Bacteroides xylanisolvens, Bacteroides sp. AM16-13	Cell well associated RhsD protein (Fragment)	8	1711.04
UniRef50_A0A6J5E674	Burkholderia cepacia	Beta-barrel assembly-enhancing protease	9	1708.91
UniRef50_A0A316WQC0	Chryseobacterium indologenes	Fibronectin type-III domain-containing protein	6	1705.44
UniRef50_UPI0035903103	Clostridium perfringens, Clostridium perfringens WAL-14572//Clostridium perfringens	exo-alpha-sialidase	26	1704.95
UniRef50_Q9R9R6	//Aeromonas veronii, Aeromonas caviae, Aeromonas veronii, Aeromonas hydrophila, //Aeromonas hydrophila	Flagellar hook-associated protein 2	29	1704.21
UniRef50_UPI00240873C3	Streptococcus sp. IMAU 99161, Streptococcus cristatus ATCC 51100, Streptococcus cristatus, Streptococcus sinensis, Streptococcus parasanguinis, Streptococcus lactarius	3'-5' exonuclease	29	1702.44
UniRef50_UPI0024518F47	Escherichia coli	hypothetical protein	28	1702.25
UniRef50_D0SMB7	Acinetobacter junii	Bacterial Ig domain-containing protein	19	1700.75
UniRef50_UPI0011DD3661	Escherichia coli//Shigella boydii, nan, Escherichia coli//Escherichia coli//Escherichia coli UMEA 3656-1, Escherichia coli	conjugative transfer relaxase/helicase TraI	44	1700.47
UniRef50_A0AAE9TLV1	//Escherichia coli, Escherichia coli	Phage tail collar domain-containing protein	29	1698.86
UniRef50_UPI00131A03AA	Escherichia coli//Shigella sonnei, Enterobacter kobei, Escherichia coli	MobQ family relaxase	25	1696.42
UniRef50_A0A0H3CLY4	Enterobacter kobei//Enterobacter kobei//Enterobacter cloacae, Enterobacter cloacae subsp. dissolvens//Enterobacter cloacae, //Enterobacter cloacae complex sp., Enterobacter kobei, Enterobacter cloacae subsp. cloacae//Enterobacter cloacae//Enterobacter cloacae, Enterobacter cloacae complex sp., Enterobacter cloacae, Enterobacter sp. AM17-18	General secretion pathway protein A	41	1696.24
UniRef50_UPI002AC5EA07	Clostridium perfringens, Clostridium perfringens WAL-14572//Clostridium perfringens	glycoside hydrolase family 2 TIM barrel-domain containing protein	25	1689.93
UniRef50_UPI00300F298B	Pseudomonas putida, Pseudomonas asiatica	RHS repeat-associated core domain-containing protein	9	1689.79
UniRef50_UPI0006191FF5	Corynebacterium argentoratense	carboxypeptidase-like regulatory domain-containing protein	7	1689.11
UniRef50_A0KF59	Aeromonas veronii	Uncharacterized protein	8	1688.14
UniRef50_UPI00244440F3	Aeromonas veronii	hypothetical protein	28	1687.04
UniRef50_A0A0H3LS64	Bordetella bronchiseptica//Bordetella bronchiseptica 00-P-2796, Bordetella bronchiseptica, Bordetella genomosp. 6, Bordetella bronchiseptica GA96-01//Bordetella bronchiseptica	Exported protein	7	1682.97
UniRef50_A0A376UE02	Escherichia coli	Rhs core protein	13	1681.45
UniRef50_A0A8S0G2H7	Escherichia coli	Autotransporter domain-containing protein	17	1679.5
UniRef50_UPI00201AFE04	//Escherichia coli, Escherichia coli//Escherichia coli//Escherichia coli UMEA 3656-1, Escherichia coli//Escherichia coli KTE146, Escherichia coli	IS66 family transposase	44	1677.44
UniRef50_A0A2X2BK20	Proteus mirabilis//Providencia alcalifaciens, Proteus mirabilis//Proteus mirabilis//Providencia alcalifaciens	Fimbrial subunit	17	1676.07
UniRef50_A0AAP7P898	Escherichia coli	RHS element protein	35	1675.76
UniRef50_UPI001BDE0C5F	Aeromonas hydrophila, Aeromonas hydrophila//Aeromonas dhakensis	retention module-containing protein	12	1675.74
UniRef50_A0A828LNI4	Escherichia coli//Escherichia coli KTE78, Escherichia coli	Inverse autotransporter adhesin EaeX/Air	26	1674.9
UniRef50_UPI0035A2547A	Acinetobacter junii	YccS/YhfK family membrane protein	19	1674.82
UniRef50_A0A150NQA7	Streptococcus pseudopneumoniae, Streptococcus gwangjuense, Streptococcus pneumoniae//Streptococcus pseudopneumoniae, Streptococcus mitis//Streptococcus pneumoniae, Streptococcus mitis//Streptococcus mitis//Streptococcus pneumoniae, Streptococcus chosunense	Beta-galactosidase	39	1674.69
UniRef50_A0A3S4KWT8	//Escherichia coli, Escherichia coli//Escherichia coli UMEA 3718-1//Escherichia coli, Escherichia coli	Fimbrial outer membrane usher protein	42	1674
UniRef50_UPI00190D941F	Corynebacterium macginleyi	hypothetical protein	7	1673.3
UniRef50_UPI002440FB98	Aeromonas hydrophila, Aeromonas dhakensis, Aeromonas hydrophila//Aeromonas dhakensis, //Aeromonas hydrophila//Aeromonas dhakensis, //Aeromonas hydrophila	C80 family cysteine peptidase	18	1672.92
UniRef50_A0A2X2Y2M4	Clostridium perfringens, Clostridium perfringens WAL-14572//Clostridium perfringens	Polysaccharide deacetylase family protein	34	1671.01
UniRef50_UPI001F11C8BB	//Aeromonas caviae, Aeromonas hydrophila, Aeromonas caviae	glycosyl hydrolase family 18 protein	17	1670.72
UniRef50_UPI002016236C	Achromobacter xylosoxidans, Achromobacter ruhlandii	hypothetical protein	12	1669.78
UniRef50_A0A376UCW4	Escherichia coli	Putative prophage protein	28	1668.97
UniRef50_UPI000E1A7AEC	Escherichia coli//Escherichia coli KTE66, Escherichia coli	DUF5507 domain-containing protein	17	1664.05
UniRef50_UPI0009853478	Escherichia coli	Ig-like domain-containing protein	22	1663.58
UniRef50_X8DGF5	Mycobacteroides chelonae, Mycobacteroides abscessus, [Mycobacterium] chelonae subsp. gwanakae	Septum formation-related domain-containing protein	11	1663.04
UniRef50_B7LND5	Escherichia fergusonii, Escherichia coli	DUF551 domain-containing protein	30	1661.54
UniRef50_A0A709PKT7	Escherichia coli//Escherichia coli HVH 46 (4-2758776)//Escherichia coli, Escherichia coli//Escherichia coli//Escherichia coli HVH 198 (4-3206106), Escherichia coli	Molecular chaperone DnaJ (Fragment)	29	1661.54
[truncated: 24,271 more rows]

## Sheet: TestNovelSpecies_NoPathogenic-C
UniRefID	Species	Name	Amount	Abs Sum Att
[truncated: 25,067 more rows]

## Sheet: Test2024Strains_Pathogenic-Capa
UniRefID	Species	Name	Amount	Abs Sum Att
[truncated: 26,045 more rows]

## Sheet: Test2024Strains_NoPathogenic-Ca
UniRefID	Species	Name	Amount	Abs Sum Att
[truncated: 149 more rows]

## Sheet: GSEA-Swiss-Prot_Predicted-Patho
annotation	dataset	Term	medNES	leading_edge_union	leading_edge_names	Name Term
[truncated: 148 more rows]

[truncated: 1 more sheets: GSEA-Swiss-Prot_Predicted-NoPat]
